# Supplementary material for: An isogenic cell line panel for sequence-based screening of targeted anticancer drugs
Source: iScience. 2022 May 23;25(6):104437. doi: 10.1016/j.isci.2022.104437 (PMC9184558; doi:10.1016/j.isci.2022.104437)
Supplement: Table S1. Fraction of tumors with somatic mutations in targeted pathway, related to Figure 1 [file mmc2.xlsx]

## Sheet: Sheet1
Table S1 - Fraction of Tumors with Somatic Mutations in Targeted Pathway. Related to figure 1.
Symbol	Name in Cohort	# SSM Affected Cases Across the GDC	# SSM Affected Cases	# CNV Gain	# CNV Loss	# Mutations
TP53	tumor protein p53	4,008 / 8,136 (49.26%)	4,796 / 12,922	144 / 8,575 (1.68%)	495 / 8,575 (5.77%)	1291
MLL2/KMT2D	lysine (K)-specific methyltransferase 2D	1,140 / 8,136 (14.01%)	1,310 / 12,922	283 / 8,575 (3.30%)	300 / 8,575 (3.50%)	1498
PTEN	phosphatase and tensin homolog	1,005 / 8,136 (12.35%)	1,205 / 12,922	203 / 8,575 (2.37%)	949 / 8,575 (11.07%)	784
ARID1A	AT rich interactive domain 1A (SWI-like)	936 / 8,136 (11.50%)	1,083 / 12,922	212 / 8,575 (2.47%)	1128 / 8,575 (13.15%)	887
APC	adenomatous polyposis coli	893 / 8,136 (10.98%)	1,049 / 12,922	268 / 8,575 (3.13%)	518 / 8,575 (6.04%)	1007
ATRX	alpha thalassemia/mental retardation syndrome X-linked	795 / 8,136 (9.77%)	881 / 12,922	184 / 8,575 (2.15%)	167 / 8,575 (1.95%)	1042
NF1	neurofibromin 1	776 / 8,136 (9.54%)	913 / 12,922	418 / 8,575 (4.87%)	450 / 8,575 (5.25%)	966
ATM	ATM serine/threonine kinase	618 / 8,136 (7.60%)	732 / 12,922	247 / 8,575 (2.88%)	731 / 8,575 (8.52%)	770
FBXW7	F-box and WD repeat domain containing 7, E3 ubiquitin protein ligase	562 / 8,136 (6.91%)	635 / 12,922	271 / 8,575 (3.16%)	489 / 8,575 (5.70%)	385
BRCA2	breast cancer 2, early onset	517 / 8,136 (6.35%)	586 / 12,922	377 / 8,575 (4.40%)	719 / 8,575 (8.38%)	758
CDKN2A	cyclin-dependent kinase inhibitor 2A	514 / 8,136 (6.32%)	627 / 12,922	153 / 8,575 (1.78%)	1825 / 8,575 (21.28%)	346
NOTCH1	notch 1	513 / 8,136 (6.31%)	642 / 12,922	524 / 8,575 (6.11%)	303 / 8,575 (3.53%)	618
TET2	tet methylcytosine dioxygenase 2	425 / 8,136 (5.22%)	503 / 12,922	179 / 8,575 (2.09%)	364 / 8,575 (4.24%)	526
STAG2	stromal antigen 2	376 / 8,136 (4.62%)	425 / 12,922	324 / 8,575 (3.78%)	188 / 8,575 (2.19%)	479
PTCH1	patched 1	368 / 8,136 (4.52%)	428 / 12,922	204 / 8,575 (2.38%)	227 / 8,575 (2.65%)	422
MSH6	mutS homolog 6	254 / 8,136 (3.12%)	295 / 12,922	371 / 8,575 (4.33%)	151 / 8,575 (1.76%)	311
DAXX	death-domain associated protein	201 / 8,136 (2.47%)	220 / 12,922	433 / 8,575 (5.05%)	209 / 8,575 (2.44%)	227
EZH2	enhancer of zeste 2 polycomb repressive complex 2 subunit	199 / 8,136 (2.45%)	224 / 12,922	490 / 8,575 (5.71%)	616 / 8,575 (7.18%)	229
MSH2	mutS homolog 2	188 / 8,136 (2.31%)	212 / 12,922	394 / 8,575 (4.59%)	159 / 8,575 (1.85%)	214
MLH1	mutL homolog 1	174 / 8,136 (2.14%)	200 / 12,922	229 / 8,575 (2.67%)	433 / 8,575 (5.05%)	195
SMARCB1	SWI/SNF related, matrix associated, actin dependent regulator of chromatin, subfamily b, member 1	127 / 8,136 (1.56%)	152 / 12,922	459 / 8,575 (5.35%)	175 / 8,575 (2.04%)	120
CDKN2C	cyclin-dependent kinase inhibitor 2C (p18, inhibits CDK4)	64 / 8,136 (0.79%)	74 / 12,922	341 / 8,575 (3.98%)	423 / 8,575 (4.93%)	70
*Data accessed from TCGA 4/2021
https://portal.gdc.cancer.gov/exploration?facetTab=genes&filters=%7B%22op%22%3A%22and%22%2C%22content%22%3A%5B%7B%22op%22%3A%22in%22%2C%22content%22%3A%7B%22field%22%3A%22cases.project.program.name%22%2C%22value%22%3A%5B%22TCGA%22%5D%7D%7D%2C%7B%22op%22%3A%22in%22%2C%22content%22%3A%7B%22field%22%3A%22genes.gene_id%22%2C%22value%22%3A%5B%22set_id%3ANVy5jXgBD3FlmPlXiNAg%22%5D%7D%7D%5D%7D&genesTabl…
