# Supplementary material for: An isogenic cell line panel for sequence-based screening of targeted anticancer drugs
Source: iScience. 2022 May 23;25(6):104437. doi: 10.1016/j.isci.2022.104437 (PMC9184558; doi:10.1016/j.isci.2022.104437)
Supplement: Table S2. Control genes and cancer pathway with known small molecule sensitivities, related to Figure 1 [file mmc3.xlsx]

## Sheet: Sheet1
Table S2 - Control Genes and Cancer Pathway with Known Small Molecule Senstivities. Related to figure 1.
Gene	Known Sensitivity	Expected Sensitivity of KO	Confirmed
HPRT	6-Thioguanine	Decreased Sensitivity	Yes
MTAP	PRMT5 Inhibitors	Increased Sensitivity	No
MTAP	alanosine/deoxyadenosine	Increased Sensitivity	No
TK1	HAT	Increased Sensitivity	Yes†
TP53*	Nutlin-3a	Decreased Sensitivity	Yes
*Cancer pathway gene with known small molecule sensitivity.
†Growth inhibitory not cytotoxic
