# Supplementary material for: An isogenic cell line panel for sequence-based screening of targeted anticancer drugs
Source: iScience. 2022 May 23;25(6):104437. doi: 10.1016/j.isci.2022.104437 (PMC9184558; doi:10.1016/j.isci.2022.104437)
Supplement: Table S3. Genes and gRNA used to target pathways, related to Figure 1 [file mmc4.xlsx]

## Sheet: Sheet1
Table S3 - Genes and gRNA Used to Target Pathways. Related to figure 1.
Gene	gRNA	Chr	Strand	gRNA Start (Hg19)	gRNA End (Hg19)	Approximate Cut Site (Hg19)*	gRNA
APC	1	5	+	112102966	112102985	112102981	GGATCTGTATCAAGCCGTTC
APC	2	5	+	112102933	112102952	112102948	AAAATGTCCCTCCGTTCTTA
APC	3	5	+	112111341	112111360	112111356	TGATCTTGACAAAGAAGAAA
APC	4	5	-	112043404	112043423	112043408	GGCGTACATAGGGGGCGCCG
APC	5	5	+	112173839	112173858	112173854	AGAAGTTTGGAGAGAGAACG
APC	6	5	-	112043473	112043492	112043477	GCTCCAGGACCCGAGAACTG
APC	7	5	+	112173534	112173553	112173549	GCTTGCCATCTCTTCATGTT
APC	8	5	-	112173635	112173654	112173639	TTACTACGATGAGATGCCTT
APC	9	5	+	112174616	112174635	112174631	GGTTCAGAAACAAATCGAGT
APC	10	5	+	112154848	112154867	112154863	CCGGGGCAGTAAAGAGGCTC
APC	11	5	-	112173635	112173654	112173639	TTACTACGATGAGATGCCTT
APC	12	5	+	112137059	112137078	112137074	GGCAACTTCTGGTAATGGTC
ARID1A	1	1	-	27106732	27106751	27106736	GTTTCCAAGACCAGTCTCTG
ARID1A	2	1	-	27101517	27101536	27101521	GAATGGAGACTTGCTAGGAG
ARID1A	3	1	-	27057897	27057916	27057901	GTGTCGTCGACTGCTGGGAG
ARID1A	4	1	+	27056288	27056307	27056303	GCGGTACCCGATGACCATGC
ARID1A	5	1	+	27059208	27059227	27059223	CCCCTCAATGACCTCCAGTA
ARID1A	6	1	+	27087358	27087377	27087373	TTCAATAGATGACCTCCCCA
ATM	1	11	-	108312438	108312457	108312442	AGCTAGAAATAGTTGTACTC
ATM	2	11	+	108236098	108236117	108236113	AGACTACAAGAGAAACTGAA
ATM	3	11	+	108117833	108117852	108117848	GATGGCAGATATCTGTCACC
ATM	4	11	+	108114824	108114843	108114839	CCAAGGCTATTCAGTGTGCG
ATM	5	11	-	108114827	108114846	108114831	CCTCGCACACTGAATAGCCT
ATM	6	11	+	108098543	108098562	108098558	AAACAATTAAACATCTAGAT
ATRX	1	X	-	76937516	76937535	76937520	AGATAGTTGTGACTCTTCAG
ATRX	2	X	+	76939681	76939700	76939696	GCCTTCTTAATCATCTCTTT
ATRX	3	X	-	76912064	76912083	76912068	GTGAATCCGAAGATGAACAG
ATRX	4	X	+	76953079	76953098	76953094	TCGTGACGATCCTGAAGACT
ATRX	5	X	+	76952166	76952185	76952181	ACATACTTTGTTACAATTGA
ATRX	6	X	-	76972610	76972629	76972614	CTTGCAATGAATCAAAACAC
ATRX	7	X	-	76953073	76953092	76953077	CAGGATCGTCACGATCAAAG
ATRX	8	X	-	76938437	76938456	76938441	GTATGATTTAAAGACTCAGG
ATRX	9	X	-	76939490	76939509	76939494	AAATTCCGAGTTTCGAGCGA
ATRX	10	X	-	76938756	76938775	76938760	GTGTAAAGACTACACCCTTG
ATRX	11	X	+	76939260	76939279	76939275	AGATTTCTTATGTTCACCAC
ATRX	12	X	+	76939482	76939501	76939497	AGCATCCATCGCTCGAAACT
BRCA2	1	13	-	32913220	32913239	32913224	TGGTCTCACATGCTAATTCA
BRCA2	2	13	-	32972771	32972790	32972775	GAGATAATCTTCTGAACTGG
BRCA2	3	13	+	32907209	32907228	32907224	GAAACTGAAGCCTCTGAAAG
BRCA2	4	13	+	32914228	32914247	32914243	ATGTAGCACGCATTCACATA
BRCA2	5	13	+	32921012	32921031	32921027	CGATTACCTGTGTACCCTTT
BRCA2	6	13	+	32918716	32918735	32918731	ACTTATTAAATGAATTTGAC
CDKN2A	1	9	+	21974684	21974703	21974699	GGCCTCCGACCGTAACTATT
CDKN2A	2	9	-	21971100	21971119	21971104	GACCCGTGCACGACGCTGCC
CDKN2A	3	9	-	21974696	21974715	21974700	CCCAACGCACCGAATAGTTA
CDKN2A	4	9	+	21994285	21994304	21994300	CGCACGCGCGCCGAATCCGG
CDKN2A	5	9	-	21994261	21994280	21994265	GCCGCGAGTGAGGGTTTTCG
CDKN2A	6	9	+	21971100	21971119	21971115	GGCAGCGTCGTGCACGGGTC
CDKN2C	1	1	+	51436046	51436065	51436061	CGAGCCTTGGGGGAACGAGT
CDKN2C	2	1	-	51439750	51439769	51439754	TGGCAGCCAAGTGCAAGGGC
CDKN2C	3	1	-	51439639	51439658	51439643	GAATGACAGCGAAACCAGTT
CDKN2C	4	1	-	51439840	51439859	51439844	CACAGGCGGTGTCCCCCTTA
CDKN2C	5	1	+	51436033	51436052	51436048	CCTAAAGAATGGCCGAGCCT
CDKN2C	6	1	+	51439885	51439904	51439900	TGAGGTTGTTAGCCTGATGC
DAXX	1	6	+	33289228	33289247	33289243	GATGTTGCAGAACTCCGCCG
DAXX	2	6	-	33288943	33288962	33288947	TCTATGTGGCAGAGATCCGG
DAXX	3	6	-	33287978	33287997	33287982	CTAGTGGAATGGCATCCCAG
DAXX	4	6	-	33288879	33288898	33288883	AGACTCCGCATACCTGCAGG
DAXX	5	6	-	33288773	33288792	33288777	GAGCAGCGCATCCCCTACCG
DAXX	6	6	+	33288978	33288997	33288993	CCAAACGCTGGATCTGCCGC
EZH2	1	7	+	148544335	148544354	148544350	ACACGCTTCCGCCAACAAAC
EZH2	2	7	+	148526888	148526907	148526903	AAAACTTCATCTCCCATATA
EZH2	3	7	-	148526904	148526923	148526908	TTTACATAACATTCCTTATA
EZH2	4	7	-	148544301	148544320	148544305	TGCGACTGAGACAGCTCAAG
EZH2	5	7	-	148526822	148526841	148526826	GGGAAAGTACACGGGGATAG
EZH2	6	7	-	148544346	148544365	148544350	AGAAGGGACCAGTTTGTTGG
FBXW7	1	4	-	153332912	153332931	153332916	GGCAGCAAAAGACGACGAAC
FBXW7	2	4	-	153332850	153332869	153332854	TGAAGAACAGATGAATCGTG
FBXW7	3	4	+	153332476	153332495	153332491	TGGGGAGGAGAGTTGGTGAA
FBXW7	4	4	-	153332727	153332746	153332731	TGATTCCCAGCAAGGACAGT
FBXW7	5	4	+	153332497	153332516	153332512	GGGCAGGTCCACAATACTAC
FBXW7	6	4	+	153332867	153332886	153332882	TCATCTACCTGGCTTGAGGA
MLH1	1	3	-	37070352	37070371	37070356	GTTAATGATCCTTCTCCGGG
MLH1	2	3	+	37089073	37089092	37089088	GAGGAAGATGGTCCCAAAGA
MLH1	3	3	+	37053353	37053372	37053368	AGTAAGTTCTTGGTTTATGG
MLH1	4	3	+	37053309	37053328	37053324	AGGTATTCAGTACACAATGC
MLH1	5	3	+	37045894	37045913	37045909	TTTGGCCAGCATAAGCCATG
MLH1	6	3	-	37045912	37045931	37045916	TAATAGTAACATGAGCCACA
MLL2	1	12	+	49448505	49448524	49448520	CAGAGAGCACAACGCCGCAC
MLL2	2	12	+	49448468	49448487	49448483	CTCCCGCTGCCCGTGTAGAC
MLL2	3	12	-	49448168	49448187	49448172	CTCACCATTGGTGTGCTGCA
MLL2	4	12	-	49448789	49448808	49448793	TGATGGACCTGCAGCTTCTG
MLL2	5	12	-	49448747	49448766	49448751	AGACCTGCCCAACCCACATG
MLL2	6	12	-	49448499	49448518	49448503	CGTTGTGCTCTCTGTAACTG
MSH2	1	2	-	47639630	47639649	47639634	TGCCTTTCAACAACCGGTTG
MSH2	2	2	+	47698180	47698199	47698195	GAAATTGTCAATATTTCTTC
MSH2	3	2	-	47705548	47705567	47705552	GGCAGTAAGTTCATGAAAAT
MSH2	4	2	+	47630520	47630539	47630535	ATCAAGTACATGGGGCCGGC
MSH2	5	2	-	47672728	47672747	47672732	TCAGAACGAAGATCAGTAAG
MSH2	6	2	-	47672697	47672716	47672701	AAACTGCCAACAATAATTTC
MSH6	1	2	-	48030648	48030667	48030652	GATCCTTTAAGCTCTAAGAA
MSH6	2	2	+	48025847	48025866	48025862	GCCGCCAAATAAAAAAACGA
MSH6	3	2	+	48026598	48026617	48026613	GGAGGCACGATGTAGAAAGA
MSH6	4	2	+	48018154	48018173	48018169	GGAACATTCATCCGCGAGAA
MSH6	5	2	-	48033488	48033507	48033492	TTGCACATACCATATGTCCT
MSH6	6	2	+	48033468	48033487	48033483	CAAAATGTTGCTGTGCGCCT
MTAP	1	9	-	21837999	21838018	21838003	ACTACACACCTCTCTCGTTT
MTAP	2	9	-	21816763	21816782	21816767	AAATACCATACCTTGCAAGG
MTAP	3	9	-	21837970	21837989	21837974	ACGGCTCAGCCATTGGAATA
MTAP	4	9	-	21802773	21802792	21802777	GGCTCATCTCACCTTCACGG
MTAP	5	9	-	21837912	21837931	21837916	GAAGGACTGAGGTCTCATAG
MTAP	6	9	-	21802740	21802759	21802744	GCCAGAGGCCATGTCTGCAC
NF1	1	17	+	29490373	29490392	29490388	TCTTTAGTCGCATTTCTACC
NF1	2	17	+	29490273	29490292	29490288	TTTCTTCACACCTGTCGTGA
NF1	3	17	-	29483038	29483057	29483042	GTTGTGCTCAGTACTGACTT
NF1	4	17	+	29422345	29422364	29422360	GGTGGAATGGGTCCAGGCCG
NF1	5	17	+	29422383	29422402	29422398	AGCAGGTAACCGGCCCGTGG
NF1	6	17	+	29546018	29546037	29546033	TGCAGAATCCAAGAAAACAG
NOTCH1	1	9	+	139417470	139417442	139417438	GGCACCTGCCACAACGAGGT
NOTCH1	2	9	-	139413262	139413281	139413266	TGCAGGTCAGTACTGTACCG
NOTCH1	3	9	+	139438475	139438494	139438490	CACGCAGGCCTCCGTGCCAT
NOTCH1	4	9	+	139440164	139440183	139440179	GGGTGGGCGCCTACCTCGTG
NOTCH1	5	9	+	139438543	139438562	139438558	AGCATCGCGGGCCTAGGCAG
NOTCH1	6	9	-	139400293	139400312	139400297	GAGAATGACGCTCGTACCTG
PTCH1	1	9	-	98279038	98279057	98279042	TGCACTCCGCCGAAAGCCTC
PTCH1	2	9	-	98278907	98278926	98278911	CAAAGAGACCCGCAGCGACA
PTCH1	3	9	+	98278977	98278996	98278992	TCCTCCTCCGTCTTTACAAA
PTCH1	4	9	-	98268755	98268774	98268759	TGTGGGCCTCCTCATATTTG
PTCH1	5	9	+	98248066	98248085	98248081	GGGGTCTGTATCATGAGTTG
PTCH1	6	9	-	98242855	98242874	98242859	GCAGAGGTAAACCTCCTTTG
PTEN	1	10	+	89690825	89690844	89690840	ACCGCCAAATTTAATTGCAG
PTEN	2	10	+	89653786	89653805	89653801	TTATCCAAACATTATTGCTA
PTEN	3	10	-	89653817	89653836	89653821	ACGCCTTCAAGTCTTTCTGC
PTEN	4	10	-	89711871	89711890	89711875	TGGGAATAGTTACTCCCTGG
PTEN	5	10	-	89624306	89624325	89624310	GCAGCCGCAGAAATGGATAC
PTEN	6	10	+	89692922	89692941	89692937	TGTGCATATTTATTACATCG
SMARCB1	1	22	+	24133949	24133968	24133964	AACTACCTCCGTATGTTCCG
SMARCB1	2	22	-	24145551	24145570	24145555	CATCGATCTCCATGTCCAGC
SMARCB1	3	22	+	24143205	24143224	24143220	CATGCTCCACAACCATCAAC
SMARCB1	4	22	-	24129352	24129371	24129356	CGCCATCATCATCATTGCGG
SMARCB1	5	22	+	24129395	24129414	24129410	GCCCGTGAAGTTCCAGCTGG
SMARCB1	6	22	+	24129428	24129447	24129443	GTTCTACATGATCGGCTCCG
STAG2	1	X	+	123191719	123191738	123191734	CTTCAGTCGTAGAGATCCAG
STAG2	2	X	-	123195097	123195116	123195101	AGTCCCACATGCTATCCACA
STAG2	3	X	+	123196745	123196764	123196760	CCTTTAGGTGCTTACAGCAA
STAG2	4	X	-	123179032	123179051	123179036	TGAGGACCAGCCATGGTAAG
STAG2	5	X	-	123179050	123179069	123179054	GATTTGAACTTCTTCCACTG
STAG2	6	X	-	123164889	123164908	123164893	TGATGACCATTCATTCGGTT
TET2	1	4	+	106158027	106158046	106158042	GATGCACAGGCCAATTAAGG
TET2	2	4	-	106196324	106196343	106196328	GAGTTGACAGACTCTGTCTG
TET2	3	4	+	106164777	106164796	106164792	GCGAGCTGGCCACACCTGTG
TET2	4	4	+	106164896	106164915	106164911	ACGGCACGCTCACCAATCGC
TET2	5	4	+	106158210	106158229	106158225	CAAGTCGTTATTTGACCATA
TET2	6	4	+	106163982	106164001	106163997	TTCTTTAAGGTTTGGACAGA
TP53	1	17	-	7578179	7578198	7578183	GGTGCCCTATGAGCCGCCTG
TP53	2	17	-	7578472	7578491	7578476	GTTGATTCCACACCCCCGCC
TP53	3	17	-	7577550	7577569	7577554	TGTAACAGTTCCTGCATGGG
TP53	4	17	+	7577537	7577556	7577552	CCGGTTCATGCCGCCCATGC
TP53	5	17	-	7579531	7579550	7579535	CCCCGGACGATATTGAACAA
TP53	6	17	-	7579569	7579588	7579573	CCCCTTGCCGTCCCAAGCAA
TK1	1	17	-	76183023	76183042	76183027	GGCTCCCCCAGCAAGACCCG
TK1	2	17	-	76178723	76178742	76178727	CGCCTGCCTGCTCCGAGACG
TK1	3	17	-	76178723	76178742	76178727	CGCCTGCCTGCTCCGAGACG
TK1	4	17	+	76171694	76171713	76171709	AGGGAACTGGAAAGGGCACG
TK1	5	17	+	76171143	76171162	76171158	GCCGAGCCTCTTGGTATAGG
TK1	6	17	-	76170951	76170970	76170955	AGGCCTCAGGCCAGCCTGCC
HPRT1	1	X	+	133594347	133594366	133594362	GACCCGCAGCCCTGGCGTCG
HPRT1	2	X	-	133594334	133594353	133594338	GCGGGTCGCCATAACGGAGC
HPRT1	3	X	+	133594347	133594366	133594362	GACCCGCAGCCCTGGCGTCG
HPRT1	4	X	+	133627566	133627585	133627581	AGACTTTGCTTTCCTTGGTC
HPRT1	5	X	+	133607458	133607477	133607473	GAAAGGGTGTTTATTCCTCA
HPRT1	6	X	-	133609310	133609329	133609314	GTGCTTTGATGTAATCCAGC
*Cutsite predicted to occur 4bp 5' of PAM sequence (NGG).
