# Supplementary material for: An isogenic cell line panel for sequence-based screening of targeted anticancer drugs
Source: iScience. 2022 May 23;25(6):104437. doi: 10.1016/j.isci.2022.104437 (PMC9184558; doi:10.1016/j.isci.2022.104437)
Supplement: Table S4. Sequencing primers used to identify CRISPR targeting, related to STAR Methods [file mmc5.xlsx]

## Sheet: Sheet1
Table S4 - Sequencing Primers Used to Identify CRISPR Targeting. Related to STAR Methods
Amplicon Name	Gene	Read1 Primer Name	Read1 Primer Sequence	Read2 Primer Name	Read2 Primer Sequence
APC_gRNA7_seq1	APC	APC_gRNA7_seq1_N14	GCAAATAGGCCTGCGAAGTA	APC_gRNA7_seq1_Z4	AGTGCTGAGCATCTAATTCTGCT
APC_gRNA7_seq2	APC	APC_gRNA7_seq2_N14	GCCTGCGAAGTACAAGGATG	APC_gRNA7_seq2_Z4	AAGTGCTGAGCATCTAATTCTGC
APC_gRNA8_seq1	APC	APC_gRNA8_seq1_N14	TGTCGATTGGTGTCAAAAACA	APC_gRNA8_seq1_Z4	AGATGCTCAGCACTTATCAGAAACT
APC_gRNA8_seq2	APC	APC_gRNA8_seq2_N14	CATCATGTCGATTGGTGTCAA	APC_gRNA8_seq2_Z4	GATGCTCAGCACTTATCAGAAACTT
APC_gRNA9_seq1	APC	APC_gRNA9_seq1_N14	CAACCACATTTTGGACAGCA	APC_gRNA9_seq1_Z4	CTTCTTGACACAAAGACTGGCTTA
APC_gRNA9_seq2	APC	APC_gRNA9_seq2_N14	CAACCACATTTTGGACAGCA	APC_gRNA9_seq2_Z4	CTTGACACAAAGACTGGCTTACAT
APC_gRNA10_seq1	APC	APC_gRNA10_seq1_N14	TTCCTCTCCTCATCCAGCTTT	APC_gRNA10_seq1_Z4	TCAGGCTGTGAGTGAATGATG
APC_gRNA10_seq2	APC	APC_gRNA10_seq2_N14	TTCCTCTCCTCATCCAGCTTT	APC_gRNA10_seq2_Z4	GTGAATGATGTTGTGGAGTGCT
APC_gRNA11_seq1	APC	APC_gRNA11_seq1_N14	TGTCGATTGGTGTCAAAAACA	APC_gRNA11_seq1_N14	AGATGCTCAGCACTTATCAGAAACT
APC_gRNA11_seq2	APC	APC_gRNA11_seq2_N14	CATCATGTCGATTGGTGTCAA	APC_gRNA11_seq2_N14	GATGCTCAGCACTTATCAGAAACTT
APC_gRNA12_seq1	APC	APC_gRNA12_seq1_N14	GGCAGAATGAAGGTCAAGGA	APC_gRNA12_seq1_Z4	CCATCTTGCTTCATACTTTTCTGA
APC_gRNA12_seq2	APC	APC_gRNA12_seq2_N14	GGCAGAATGAAGGTCAAGGA	APC_gRNA12_seq2_Z4	AACCATCTTGCTTCATACTTTTCTG
APC_gRNA1_seq1	APC	APC_gRNA1_seq1_N14	CCCTGGAGTAAAACTGCGGT	APC_gRNA1_seq1_Z4	AAATGAACCCATAGGAACAGGACT
APC_gRNA1_seq2	APC	APC_gRNA1_seq2_N14	CTGCGGTCAAAAATGTCCCTC	APC_gRNA1_seq2_Z4	CCCTCTTCTTGGAAATGAACCCA
APC_gRNA2_seq1	APC	APC_gRNA2_seq1_N14	CCCTGGAGTAAAACTGCGGT	APC_gRNA2_seq1_Z4	AACCCATAGGAACAGGACTGC
APC_gRNA2_seq2	APC	APC_gRNA2_seq2_N14	AGATAGCAGTAATTTCCCTGGAGTAAA	APC_gRNA2_seq2_Z4	GGAACAGGACTGCACTCTCC
APC_gRNA3_seq1	APC	APC_gRNA3_seq1_N14	AGGTCATTGCTTCTTGCTGATCTT	APC_gRNA3_seq1_Z4	AGTGAGATTCTGAAGTTGAGCGT
APC_gRNA3_seq2	APC	APC_gRNA3_seq2_N14	AAAAATAGGTCATTGCTTCTTGCTGA	APC_gRNA3_seq2_Z4	TGAAGTTGAGCGTAATACCAGTCT
APC_gRNA4_seq1	APC	APC_gRNA4_seq1_N14	CTGAGGGTGGTACAGAAGCG	APC_gRNA4_seq1_Z4	GCTGTTGGTGAGGAAGGTGA
APC_gRNA4_seq2	APC	APC_gRNA4_seq2_N14	TCCAGGACCCGAGAACTGAG	APC_gRNA4_seq2_Z4	GGTGAAGCACTCAGTTGCCT
APC_gRNA5_seq1	APC	APC_gRNA5_seq1_N14	ACAGTGTTACCCAGCTCCTCT	APC_gRNA5_seq1_Z4	GTTGCTGGATGGTAGTTGCCT
APC_gRNA5_seq2	APC	APC_gRNA5_seq2_N14	ACCCAGCTCCTCTTCATCAAGA	APC_gRNA5_seq2_Z4	CTGGATTTTCTGTTGCTGGATGG
APC_gRNA6_seq1	APC	APC_gRNA6_seq1_N14	TCTTCGTCTCCTGCCGGA	APC_gRNA6_seq1_Z4	CCCCTATGTACGCCTCCCT
APC_gRNA6_seq2	APC	APC_gRNA6_seq2_N14	CAGTGGCCAGAAGTACGAGC	APC_gRNA6_seq2_Z4	CCCTTTGCCCGCTTCTGT
ARID1A_gRNA1_seq1	ARID1A	Forward_1_ARID1A_1 N14	TCCTACACTGGGCAGTTTGC	Reverse_1_ARID1A_1 Z4	TGCTGAGTTTGCTGAGGGTT
ARID1A_gRNA2_seq1	ARID1A	Forward_1_ARID1A_2 N14	CATTCCTCAGGTATCCAGCCC	Reverse_1_ARID1A_2 Z4	CCCAGAGTGCAGGAATGGAG
ARID1A_gRNA3_seq1	ARID1A	Forward_1_ARID1A_3 N14	CATCCCAGCCTCCACATCAG	Reverse_1_ARID1A_3 Z4	GCCTGTGGCTGTGAGTAGG
ARID1A_gRNA4_seq1	ARID1A	Forward_1_ARID1A_4 N14	CGCAGCAAGGACATGGGTA	Reverse_1_ARID1A_4 Z4	GTGTATAAGAGAGGCCGCCC
ARID1A_gRNA5_seq1	ARID1A	Forward_1_ARID1A_5 N14	TTGGGTCTCAGGCATCCTCA	Reverse_1_ARID1A_5 Z4	GGAGGGTCTTGACTGAAGGC
ARID1A_gRNA6_seq1	ARID1A	Forward_1_ARID1A_6 N14	TCTTTCTGCCTAATATTACTAATCCATGTTC	Reverse_1_ARID1A_6 Z4	CTCCAGGACTCAGAGCTCCT
ARID1A_gRNA1_seq2	ARID1A	Forward_2_ARID1A_1 N14	AGGACCCCTTTTCCACCCT	Reverse_2_ARID1A_1 Z4	GGCCAGAATCAGGTCCACAT
ARID1A_gRNA2_seq2	ARID1A	Forward_2_ARID1A_2 N14	TCAGGTATCCAGCCCTGCT	Reverse_2_ARID1A_2 Z4	TCATCCCAGAGTGCAGGAATG
ARID1A_gRNA3_seq2	ARID1A	Forward_2_ARID1A_3 N14	GTCTCAACCACCACAGCTCC	Reverse_2_ARID1A_3 Z4	GTGCTGCTGTGTCGTCGA
ARID1A_gRNA4_seq2	ARID1A	Forward_2_ARID1A_4 N14	GTACCCAGGGCAGCCATAC	Reverse_2_ARID1A_4 Z4	GTATAAGAGAGGCCGCCCATG
ARID1A_gRNA5_seq2	ARID1A	Forward_2_ARID1A_5 N14	AGATTCATTTGGGTCTCAGGCAT	Reverse_2_ARID1A_5 Z4	CAGGCAAGCTGGAGGGTC
ARID1A_gRNA6_seq2	ARID1A	Forward_2_ARID1A_6 N14	AGAATCTTTCTGCCTAATATTACTAATCCATG	Reverse_2_ARID1A_6 Z4	CCTGATGTGCTCACTCCAGG
ATM_gRNA1_seq1	ATM	Forward_1_ATM_1 N14	TCTTGTGACAAACAGAAGTCTTGC	Reverse_1_ATM_1 Z4	GCCTCTAATATTTACCTGTAAACTTATTCCA
ATM_gRNA2_seq1	ATM	Forward_1_ATM_2 N14	TTCAACAAAGTAGCTGAACGTGTC	Reverse_1_ATM_2 Z4	TTGTCCACCAACACTGAGCA
ATM_gRNA3_seq1	ATM	Forward_1_ATM_3 N14	GGATTTCGTAATATTGCCGTCAAAGA	Reverse_1_ATM_3 Z4	AGCCCAAAATGCCCAGTTTAAAA
ATM_gRNA4_seq1	ATM	Forward_1_ATM_4 N14	TCTCAGACTGACGGATTAAATTCCA	Reverse_1_ATM_4 Z4	AGTCTAAAACATGGTCTTGCAAGATC
ATM_gRNA5_seq1	ATM	Forward_1_ATM_5 N14	ACAAAAGAAAAAGAGATTAGATTACCTCGC	Reverse_1_ATM_5 Z4	TGCTGTTACCAAAGGATGCTGT
ATM_gRNA6_seq1	ATM	Forward_1_ATM_6 N14	AAGCGCCTGATTCGAGATCC	Reverse_1_ATM_6 Z4	ACCTAAAAACAGCATCCCAATTCAAA
ATM_gRNA1_seq2	ATM	Forward_2_ATM_1 N14	AGAGGTGTTCTTGTGACAAACAGA	Reverse_2_ATM_1 Z4	CCTGTAAACTTATTCCAGTTTCTTCTTTACT
ATM_gRNA2_seq2	ATM	Forward_2_ATM_2 N14	AGAGTTTCAACAAAGTAGCTGAACG	Reverse_2_ATM_2 Z4	TTCACTTGTCCACCAACACTGA
ATM_gRNA3_seq2	ATM	Forward_2_ATM_3 N14	CAGGATTTCGTAATATTGCCGTCAA	Reverse_2_ATM_3 Z4	GGAAATTTCTAAATGTGACATGACCTACT
ATM_gRNA4_seq2	ATM	Forward_2_ATM_4 N14	AGACTGACGGATTAAATTCCAAATTTTTG	Reverse_2_ATM_4 Z4	CTGAGTCTAAAACATGGTCTTGCAA
ATM_gRNA5_seq2	ATM	Forward_2_ATM_5 N14	CTGAGTCTAAAACATGGTCTTGCAA	Reverse_2_ATM_5 Z4	AGACTGACGGATTAAATTCCAAATTTTTG
ATM_gRNA6_seq2	ATM	Forward_2_ATM_6 N14	CGCCTGATTCGAGATCCTGAA	Reverse_2_ATM_6 Z4	ACAGCATCCCAATTCAAATATTTTCCT
ATRX_gRNA7_seq1	ATRX	ATRX_gRNA7_seq1_N14	AAGAAAATAACTTTTTGTCCCTTCAA	ATRX_gRNA7_seq1_Z4	TTTATGTCTCACATCTAGGGAACTAGC
ATRX_gRNA7_seq2	ATRX	ATRX_gRNA7_seq2_N14	GAAAATAACTTTTTGTCCCTTCAACA	ATRX_gRNA7_seq2_Z4	CCGTTTCGAGAATTTTATTCACTT
ATRX_gRNA8_seq1	ATRX	ATRX_gRNA8_seq1_N14	ACTTTTTCGTTTCCTTTTTCCTTT	ATRX_gRNA8_seq1_Z4	GGTGAGCAGGATGAGTCACA
ATRX_gRNA8_seq2	ATRX	ATRX_gRNA8_seq2_N14	TTTCGTTTCCTTTTTCCTTTATCA	ATRX_gRNA8_seq2_Z4	GAGGTGAGCAGGATGAGTCAC
ATRX_gRNA9_seq1	ATRX	ATRX_gRNA9_seq1_N14	CCTTTTCGTGCTTTTGTTTCA	ATRX_gRNA9_seq1_Z4	GAAGGCTCATCTTGCATTGG
ATRX_gRNA9_seq2	ATRX	ATRX_gRNA9_seq2_N14	TGCTTTTGTTTCAAACTTAGCATC	ATRX_gRNA9_seq2_Z4	GAAGGCTCATCTTGCATTGG
ATRX_gRNA10_seq1	ATRX	ATRX_gRNA10_seq1_N14	CTGAATTAGATGTTACAGGGTTAGTTTCT	ATRX_gRNA10_seq1_Z4	TGAGCATTTGGTTGAAAATGAA
ATRX_gRNA10_seq2	ATRX	ATRX_gRNA10_seq2_N14	TGAATTAGATGTTACAGGGTTAGTTTCTG	ATRX_gRNA10_seq2_Z4	AATGAGCATTTGGTTGAAAATGA
ATRX_gRNA11_seq1	ATRX	ATRX_gRNA11_seq1_N14	CAGAAGTGTTGGCAGGTTCA	ATRX_gRNA11_seq1_Z4	CACATGCATCAGAATGTTCCA
ATRX_gRNA11_seq2	ATRX	ATRX_gRNA11_seq2_N14	CAGAAGTGTTGGCAGGTTCA	ATRX_gRNA11_seq2_Z4	GCATCAGAATGTTCCAACAGAG
ATRX_gRNA12_seq1	ATRX	ATRX_gRNA12_seq1_N14	CCTTTTCGTGCTTTTGTTTCA	ATRX_gRNA12_seq1_Z4	AAGGCTCATCTTGCATTGGA
ATRX_gRNA12_seq2	ATRX	ATRX_gRNA12_seq2_N14	TTTCGTGCTTTTGTTTCAAACTT	ATRX_gRNA12_seq2_Z4	AAGGCTCATCTTGCATTGGA
ATRX_gRNA1_seq1	ATRX	Forward_1_ATRX_1 N14	TGCTGAGAAGTCAACAGGGAAA	Reverse_1_ATRX_1 Z4	TGTCTCTTCCTTGAACTCTTTCCAA
ATRX_gRNA2_seq1	ATRX	Forward_1_ATRX_2 N14	TTCCTGTTCTGGCTCTGTAACC	Reverse_1_ATRX_2 Z4	TGTTGGCTGTGGTCTCAATCA
ATRX_gRNA3_seq1	ATRX	Forward_1_ATRX_3 N14	TCAGGAGTTAGTGAAGAAGTTAGTGAAT	Reverse_1_ATRX_3 Z4	CATTTGAAGGCATGGTCATTCAGA
ATRX_gRNA4_seq1	ATRX	Forward_1_ATRX_4 N14	AACATCAACCAACCTCTTTGATCG	Reverse_1_ATRX_4 Z4	GGGATGCCGTTTCGAGAATTTTAT
ATRX_gRNA5_seq1	ATRX	Forward_1_ATRX_5 N14	ACAGTTTCATCATCCAAAGGTTTTTCA	Reverse_1_ATRX_5 Z4	TGGGTATTGTTCCAGTTGTCAGAA
ATRX_gRNA6_seq1	ATRX	Forward_1_ATRX_6 N14	GTTCTCCTCCACGACTTGCA	Reverse_1_ATRX_6 Z4	AGCTGCTCTCTGAATAAAATAAATGGTT
ATRX_gRNA1_seq2	ATRX	Forward_2_ATRX_1 N14	TGAGAAGTCAACAGGGAAAGGAG	Reverse_2_ATRX_1 Z4	TGAACAATCTTGTCTCTTCCTTGAAC
ATRX_gRNA2_seq2	ATRX	Forward_2_ATRX_2 N14	GTTCTGGCTCTGTAACCTACTCTT	Reverse_2_ATRX_2 Z4	AGTTCATGTTGGCTGTGGTCT
ATRX_gRNA3_seq2	ATRX	Forward_2_ATRX_3 N14	TGATTTTCAGGAATCAGGAGTTAGTGA	Reverse_2_ATRX_3 Z4	AAGGCATGGTCATTCAGATTAATTCC
ATRX_gRNA4_seq2	ATRX	Forward_2_ATRX_4 N14	TTTTTGTCCCTTCAACATCAACCAA	Reverse_2_ATRX_4 Z4	TGCCGTTTCGAGAATTTTATTCACT
ATRX_gRNA5_seq2	ATRX	Forward_2_ATRX_5 N14	TCATCCAAAGGTTTTTCATCATCTGATT	Reverse_2_ATRX_5 Z4	TGTTCTTTGGGTATTGTTCCAGTTG
ATRX_gRNA6_seq2	ATRX	Forward_2_ATRX_6 N14	AAACAAGTTCTCCTCCACGACTT	Reverse_2_ATRX_6 Z4	TGCTCTCTGAATAAAATAAATGGTTACCTC
BRCA2_gRNA1_seq1	BRCA2	Forward_1_BRCA2_1 N14	GGGCAAAGACCCTAAAGTACAGA	Reverse_1_BRCA2_1 Z4	TTACACTTTGGGGCAGCTGT
BRCA2_gRNA2_seq1	BRCA2	Forward_1_BRCA2_2 N14	ACCCAAGCTCTTTTGTCTGGT	Reverse_1_BRCA2_2 Z4	ACAACGTCGTTTCAGTCTGAGA
BRCA2_gRNA3_seq1	BRCA2	Forward_1_BRCA2_3 N14	GACTTTCAATGCAAGTTTTTCAGGTC	Reverse_1_BRCA2_3 Z4	GAGTCCTCCTTCTGTGAGCAAA
BRCA2_gRNA4_seq1	BRCA2	Forward_1_BRCA2_4 N14	GGCAGGTTGTTACGAGGCAT	Reverse_1_BRCA2_4 Z4	TGGTTATGTTGTAAAATTTCTTCACTCTGA
BRCA2_gRNA5_seq1	BRCA2	Forward_1_BRCA2_5 N14	GCATCATGTTTCTTTAGAGCCGA	Reverse_1_BRCA2_5 Z4	CGTTAGTGTCATTATTTTTAGAAATGTTCATTTA
BRCA2_gRNA6_seq1	BRCA2	Forward_1_BRCA2_6 N14	GGAGAACCCTCAATCAAAAGAAACTT	Reverse_1_BRCA2_6 Z4	CTGGAGTGCTTTTTGAAGCCTTT
BRCA2_gRNA1_seq2	BRCA2	Forward_2_BRCA2_1 N14	CAATGGGCAAAGACCCTAAAGTAC	Reverse_2_BRCA2_1 Z4	TTTGGGGCAGCTGTGATCTC
BRCA2_gRNA2_seq2	BRCA2	Forward_2_BRCA2_2 N14	TCTTTTGTCTGGTTCAACAGGAGA	Reverse_2_BRCA2_2 Z4	AGAGATGTAGTACAACGTCGTTTCA
BRCA2_gRNA3_seq2	BRCA2	Forward_2_BRCA2_3 N14	TTCAGGTCATATGACTGATCCAAACT	Reverse_2_BRCA2_3 Z4	TCCTTCTGTGAGCAAACAGTATGT
BRCA2_gRNA4_seq2	BRCA2	Forward_2_BRCA2_4 N14	AGGTTGTTACGAGGCATTGGAT	Reverse_2_BRCA2_4 Z4	TGTTGTAAAATTTCTTCACTCTGAATGTCA
BRCA2_gRNA5_seq2	BRCA2	Forward_2_BRCA2_5 N14	TGTTTCCTAGGCACAATAAAAGATCG	Reverse_2_BRCA2_5 Z4	GAGACTTTTCTCATACTGTATTAGAATTTAGAAAA
BRCA2_gRNA6_seq2	BRCA2	Forward_2_BRCA2_6 N14	CTTTTTAGGAGAACCCTCAATCAAAAGA	Reverse_2_BRCA2_6 Z4	GAGTGCTTTTTGAAGCCTTTAAGGA
CDKN2A_gRNA1_seq1	CDKN2A	CDKN2A_gRNA1_seq1_N14	GCAGACCCTCTACCCACCT	CDKN2A_gRNA1_seq1_Z4	GGTCGGGTAGAGGAGGTGC
CDKN2A_gRNA1_seq2	CDKN2A	CDKN2A_gRNA1_seq2_N14	GCTGCAGACCCTCTACCCA	CDKN2A_gRNA1_seq2_Z4	GGGTAGAGGAGGTGCGGG
CDKN2A_gRNA2_seq1	CDKN2A	CDKN2A_gRNA2_seq1_N14	CTGCTGCTGCTCCACGG	CDKN2A_gRNA2_seq1_Z4	CACCACCAGCGTGTCCAG
CDKN2A_gRNA2_seq2	CDKN2A	CDKN2A_gRNA2_seq2_N14	CGCCACTCTCACCCGAC	CDKN2A_gRNA2_seq2_Z4	CATCGCGCACGTCCAGC
CDKN2A_gRNA3_seq1	CDKN2A	CDKN2A_gRNA3_seq1_N14	GGGTCGGGTAGAGGAGGTG	CDKN2A_gRNA3_seq1_Z4	ACCCTCTACCCACCTGGATC
CDKN2A_gRNA3_seq2	CDKN2A	CDKN2A_gRNA3_seq2_N14	CTGACTGGCTGGCCACG	CDKN2A_gRNA3_seq2_Z4	TACCCACCTGGATCGGCC
CDKN2A_gRNA4_seq1	CDKN2A	CDKN2A_gRNA4_seq1_N14	ACCACGAAAACCCTCACTCG	CDKN2A_gRNA4_seq1_Z4	GAGGCGGCGAGAACATGG
CDKN2A_gRNA4_seq2	CDKN2A	CDKN2A_gRNA4_seq2_N14	GCGGGATGTGAACCACGAAA	CDKN2A_gRNA4_seq2_Z4	ATGGTGCGCAGGTTCTTGG
CDKN2A_gRNA5_seq1	CDKN2A	CDKN2A_gRNA5_seq1_N14	CTTGGTGACCCTCCGGATTC	CDKN2A_gRNA5_seq1_Z4	GTAGCATCAGCACGAGGGC
CDKN2A_gRNA5_seq2	CDKN2A	CDKN2A_gRNA5_seq2_N14	AACATGGTGCGCAGGTTCTT	CDKN2A_gRNA5_seq2_Z4	CCACTCCCCCGTGAGCC
CDKN2A_gRNA6_seq1	CDKN2A	CDKN2A_gRNA6_seq1_N14	CGTGTCCAGGAAGCCCTC	CDKN2A_gRNA6_seq1_Z4	AGGTCATGATGATGGGCAGC
CDKN2A_gRNA6_seq2	CDKN2A	CDKN2A_gRNA6_seq2_N14	GTCCAGGAAGCCCTCCCG	CDKN2A_gRNA6_seq2_Z4	TGGCAGGTCATGATGATGGG
CDKN2C_gRNA1_seq1	CDKN2C	Forward_1_CDKN2C_1 N14	CAGGACCCTAAAGAATGGCCG	Reverse_1_CDKN2C_1 Z4	CCAAATCCATTTTGTGCATTGACG
CDKN2C_gRNA2_seq1	CDKN2C	Forward_1_CDKN2C_2 N14	TGCTGGAGTTTCAAGCTGATGT	Reverse_1_CDKN2C_2 Z4	TGCTTCACCAGGAACTCCAC
CDKN2C_gRNA3_seq1	CDKN2C	Forward_1_CDKN2C_3 N14	GGAGACTGCTACTTAGAGGTGC	Reverse_1_CDKN2C_3 Z4	CAGGAAACCTGCTCTGGCC
CDKN2C_gRNA4_seq1	CDKN2C	Forward_1_CDKN2C_4 N14	CCCATAGAGCCTGGCCAAAT	Reverse_1_CDKN2C_4 Z4	GGAGTTCCTGGTGAAGCACA
CDKN2C_gRNA5_seq1	CDKN2C	Forward_1_CDKN2C_5 N14	TCTCCGATGCCATCATGCAG	Reverse_1_CDKN2C_5 Z4	AGCTGCGGACGCCAACT
CDKN2C_gRNA6_seq1	CDKN2C	Forward_1_CDKN2C_6 N14	GTGGGGCATCGGAACCATAA	Reverse_1_CDKN2C_6 Z4	AGCCCTCCCCACGTTTATTG
CDKN2C_gRNA1_seq2	CDKN2C	Forward_2_CDKN2C_1 N14	ATCGTCAGGACCCTAAAGAATGG	Reverse_2_CDKN2C_1 Z4	TCCATTTTGTGCATTGACGTTTACA
CDKN2C_gRNA2_seq2	CDKN2C	Forward_2_CDKN2C_2 N14	GGACACTTTACAGACTTTGCTGG	Reverse_2_CDKN2C_2 Z4	CGTGTGCTTCACCAGGAACT
CDKN2C_gRNA3_seq2	CDKN2C	Forward_2_CDKN2C_3 N14	CAGGTTATGAAACTTGGAAATCCCG	Reverse_2_CDKN2C_3 Z4	GCTCTGGCCGCATCATGAA
CDKN2C_gRNA4_seq2	CDKN2C	Forward_2_CDKN2C_4 N14	TTCCTCCCATAGAGCCTGGC	Reverse_2_CDKN2C_4 Z4	GGTGGAGTTCCTGGTGAAGC
CDKN2C_gRNA5_seq2	CDKN2C	Forward_2_CDKN2C_5 N14	AACGACTAATTCATCTTTTCCTGATCG	Reverse_2_CDKN2C_5 Z4	GCAACAAACTAGTAAGTTGCTCTAGG
CDKN2C_gRNA6_seq2	CDKN2C	Forward_2_CDKN2C_6 N14	GAACCATAAGGGGGACACCG	Reverse_2_CDKN2C_6 Z4	GAAGATTTGTGGCTCCCCCA
DAXX_gRNA1_seq1	DAXX	DAXX_gRNA1_seq1_N14	TGAGAACAGTGCAGAGCTCATT	DAXX_gRNA1_seq1_Z4	GCAACGTGCCCACTCTCT
DAXX_gRNA1_seq2	DAXX	DAXX_gRNA1_seq2_N14	ACAGTGCAGAGCTCATTGATGTA	DAXX_gRNA1_seq2_Z4	GCAACGTGCCCACTCTCT
DAXX_gRNA2_seq1	DAXX	DAXX_gRNA2_seq1_N14	GTATGCGGAGTCTGGGTCAT	DAXX_gRNA2_seq1_Z4	ATCCAGCGTTTGGAGCAG
DAXX_gRNA2_seq2	DAXX	DAXX_gRNA2_seq2_N14	GTATGCGGAGTCTGGGTCAT	DAXX_gRNA2_seq2_Z4	GCAGATCCAGCGTTTGGAG
DAXX_gRNA3_seq1	DAXX	DAXX_gRNA3_seq1_N14	TCTCCTCATCGTCTTCGTCAT	DAXX_gRNA3_seq1_Z4	GGGCAAGGGATTCCTTAGAG
DAXX_gRNA3_seq2	DAXX	DAXX_gRNA3_seq2_N14	TCACTCTCCTCATCGTCTTCG	DAXX_gRNA3_seq2_Z4	GGGCAAGGGATTCCTTAGAG
DAXX_gRNA4_seq1	DAXX	DAXX_gRNA4_seq1_N14	AGCTCACATAGTCGCCCAAA	DAXX_gRNA4_seq1_Z4	CTGCAGGAAAAGGAGTTGGA
DAXX_gRNA4_seq2	DAXX	DAXX_gRNA4_seq2_N14	CACATAGTCGCCCAAAGAGG	DAXX_gRNA4_seq2_Z4	CTGCAGGAAAAGGAGTTGGA
DAXX_gRNA5_seq1	DAXX	DAXX_gRNA5_seq1_N14	CTCAATGCGCCTGTTAACCT	DAXX_gRNA5_seq1_Z4	CCTCTTTGGGCGACTATGTG
DAXX_gRNA5_seq2	DAXX	DAXX_gRNA5_seq2_N14	AATGCGCCTGTTAACCTCTG	DAXX_gRNA5_seq2_Z4	TAAGCTGATCCGCCTCTTTG
DAXX_gRNA6_seq1	DAXX	DAXX_gRNA6_seq1_N14	CCGGATCTCTGCCACATAGAG	DAXX_gRNA6_seq1_Z4	ACCCCACAAATGCTGAAAAC
DAXX_gRNA6_seq2	DAXX	DAXX_gRNA6_seq2_N14	GAGAGATCCAACTCCTTTTCCTG	DAXX_gRNA6_seq2_Z4	CTGCCTCTCAGTCTCCAAGG
EZH2_gRNA1_seq1	EZH2	EZH2_gRNA1_seq1_N14	GAGCTGTCTCAGTCGCATGT	EZH2_gRNA1_seq1_Z4	ATCATGGGCCAGACTGGGAA
EZH2_gRNA1_seq2	EZH2	EZH2_gRNA1_seq2_N14	CGTCTGAACCTCTTGAGCTGT	EZH2_gRNA1_seq2_Z4	ATGGGCCAGACTGGGAAGAA
EZH2_gRNA2_seq1	EZH2	EZH2_gRNA2_seq1_N14	TCTTCAATGAAAGTACCATCCTGATCT	EZH2_gRNA2_seq1_Z4	TTTAGGTGGAAGATGAAACTGTTTTACAT
EZH2_gRNA2_seq2	EZH2	EZH2_gRNA2_seq2_N14	CCCGTGTACTTTCCCATCATAATTTT	EZH2_gRNA2_seq2_Z4	TTTTAGGTGGAAGATGAAACTGTTTTACA
EZH2_gRNA3_seq1	EZH2	EZH2_gRNA3_seq1_N14	AGTTCTTCAATGAAAGTACCATCCTGA	EZH2_gRNA3_seq1_Z4	TTTTCTTTTAGGTGGAAGATGAAACTGT
EZH2_gRNA3_seq2	EZH2	EZH2_gRNA3_seq2_N14	TCTTCAATGAAAGTACCATCCTGATCT	EZH2_gRNA3_seq2_Z4	TCTTTTAGGTGGAAGATGAAACTGTTTT
EZH2_gRNA4_seq1	EZH2	EZH2_gRNA4_seq1_N14	GGACCAGTTTGTTGGCGGAA	EZH2_gRNA4_seq1_Z4	ACAAAAGATAAAATTATACCTTTACTTCATCAGC
EZH2_gRNA4_seq2	EZH2	EZH2_gRNA4_seq2_N14	CGGAAGCGTGTAAAATCAGAGTAC	EZH2_gRNA4_seq2_Z4	ACCTATCCTTAATTGTATATTCATTTTCACAAAAG
EZH2_gRNA5_seq1	EZH2	EZH2_gRNA5_seq1_N14	AGATCAGGATGGTACTTTCATTGAAGA	EZH2_gRNA5_seq1_Z4	AGCCCCTTTTTCCAAGAGAAGAA
EZH2_gRNA5_seq2	EZH2	EZH2_gRNA5_seq2_N14	TCAGGATGGTACTTTCATTGAAGAACT	EZH2_gRNA5_seq2_Z4	TCTTTAGCCCCTTTTTCCAAGAGA
EZH2_gRNA6_seq1	EZH2	EZH2_gRNA6_seq1_N14	ATCATGGGCCAGACTGGGAA	EZH2_gRNA6_seq1_Z4	CAGCTCGTCTGAACCTCTTGA
EZH2_gRNA6_seq2	EZH2	EZH2_gRNA6_seq2_N14	TTGCTTTTAGAATAATCATGGGCCAG	EZH2_gRNA6_seq2_Z4	GAGCTGTCTCAGTCGCATGT
FBXW7_gRNA1_seq1	FBXW7	FBXW7_gRNA1_seq1_N14	TCATCTACCTGGCTTGAGGAA	FBXW7_gRNA1_seq1_Z4	AAGCTGGCTTTTGGAAATGA
FBXW7_gRNA1_seq2	FBXW7	FBXW7_gRNA1_seq2_N14	CCTGGCTTGAGGAAGGGTTA	FBXW7_gRNA1_seq2_Z4	GTAGCAAGCTGGCTTTTGGA
FBXW7_gRNA2_seq1	FBXW7	FBXW7_gRNA2_seq1_N14	TGAGTTGCTGTTGCTGTTCC	FBXW7_gRNA2_seq1_Z4	AGCAAAAGACGACGAACTGG
FBXW7_gRNA2_seq2	FBXW7	FBXW7_gRNA2_seq2_N14	ATTCCTTGCAGTGTGCTCCT	FBXW7_gRNA2_seq2_Z4	ACGAACTGGAGGCTCTCTGA
FBXW7_gRNA3_seq1	FBXW7	FBXW7_gRNA3_seq1_N14	AAATAGATATGTAAAGTTTCTCAGGTTAACAA	FBXW7_gRNA3_seq1_Z4	ACTAACAGTGTCACGAACTCCAGTAG
FBXW7_gRNA3_seq2	FBXW7	FBXW7_gRNA3_seq2_N14	AAAATAGATATGTAAAGTTTCTCAGGTTAACAA	FBXW7_gRNA3_seq2_Z4	TACTAACAGTGTCACGAACTCCAGTAG
FBXW7_gRNA4_seq1	FBXW7	FBXW7_gRNA4_seq1_N14	GGAGTCCTCATCTACCGAAATAAA	FBXW7_gRNA4_seq1_Z4	AGGAGCACACTGCAAGGAAT
FBXW7_gRNA4_seq2	FBXW7	FBXW7_gRNA4_seq2_N14	GGAGTCCTCATCTACCGAAATAAA	FBXW7_gRNA4_seq2_Z4	CACACTGCAAGGAATGGTGA
FBXW7_gRNA5_seq1	FBXW7	FBXW7_gRNA5_seq1_N14	TTTTTGTATAGAATGGGGAGGAGA	FBXW7_gRNA5_seq1_Z4	TCAGTCTGATGATAGTAGCAGAGAAGA
FBXW7_gRNA5_seq2	FBXW7	FBXW7_gRNA5_seq2_N14	TTTTTGTATAGAATGGGGAGGAGA	FBXW7_gRNA5_seq2_Z4	TCTGATGATAGTAGCAGAGAAGATGAA
FBXW7_gRNA6_seq1	FBXW7	FBXW7_gRNA6_seq1_N14	TGAGTTGCTGTTGCTGTTCC	FBXW7_gRNA6_seq1_Z4	AGCAAAAGACGACGAACTGG
FBXW7_gRNA6_seq2	FBXW7	FBXW7_gRNA6_seq2_N14	ATTCCTTGCAGTGTGCTCCT	FBXW7_gRNA6_seq2_Z4	ACGAACTGGAGGCTCTCTGA
HPRT1_gRNA1_seq1	HPRT1	Forward_1_HPRT1_1 N14	GGCCGGCTCCGTTATGG	Reverse_1_HPRT1_1 Z4	GATCCCGCGCCTCAGGG
HPRT1_gRNA2_seq1	HPRT1	Forward_1_HPRT1_2 N14	TTCCTCCTCCTGAGCAGTCA	Reverse_1_HPRT1_2 Z4	CCTGAACCGGCCAGGGC
HPRT1_gRNA3_seq1	HPRT1	Forward_1_HPRT1_3 N14	GGCTTCCTCCTCCTGAGCAG	Reverse_1_HPRT1_3 Z4	GGGCCTGAACCGGCCAG
HPRT1_gRNA4_seq1	HPRT1	Forward_1_HPRT1_4 N14	GGATATAATTGACACTGGCAAAACAATG	Reverse_1_HPRT1_4 Z4	ACCTTGCGACCTTGACCATC
HPRT1_gRNA5_seq1	HPRT1	Forward_1_HPRT1_5 N14	ATGCTGAGGATTTGGAAAGGGT	Reverse_1_HPRT1_5 Z4	GCAAGTACTCAGAACAGCTGCT
HPRT1_gRNA6_seq1	HPRT1	Forward_1_HPRT1_6 N14	GGCCATCACATTGTAGCCCT	Reverse_1_HPRT1_6 Z4	TGGATCTATCACTATTTCTATTCAGTGCT
HPRT1_gRNA1_seq2	HPRT1	Forward_2_HPRT1_1 N14	CTGAGCAGTCAGCCCGC	Reverse_2_HPRT1_1 Z4	CCTGAACCGGCCAGGGC
HPRT1_gRNA2_seq2	HPRT1	Forward_2_HPRT1_2 N14	CCTGAACCGGCCAGGGC	Reverse_2_HPRT1_2 Z4	TTCCTCCTCCTGAGCAGTCA
HPRT1_gRNA3_seq2	HPRT1	Forward_2_HPRT1_3 N14	GGGCCTGAACCGGCCAG	Reverse_2_HPRT1_3 Z4	GGCTTCCTCCTCCTGAGCAG
HPRT1_gRNA4_seq2	HPRT1	Forward_2_HPRT1_4 N14	CTCTGAATTTAAAGCTATGCAATGTCTTC	Reverse_2_HPRT1_4 Z4	GCGACCTTGACCATCTTTGGA
HPRT1_gRNA5_seq2	HPRT1	Forward_2_HPRT1_5 N14	TGCATACCTAATCATTATGCTGAGGA	Reverse_2_HPRT1_5 Z4	CAGCTGCTGATGTTTGAAATTAACAC
HPRT1_gRNA6_seq2	HPRT1	Forward_2_HPRT1_6 N14	AAGGAGATGGGAGGCCATCA	Reverse_2_HPRT1_6 Z4	GATCTATCACTATTTCTATTCAGTGCTTTGA
MLH1_gRNA1_seq1	MLH1	Forward_1_MLH1_1 N14	CTGATGTGGAAATGGTGGAAGATG	Reverse_1_MLH1_1 Z4	TACCCTCATGTCCCTGCTCA
MLH1_gRNA2_seq1	MLH1	Forward_1_MLH1_2 N14	ACCTTGCCATGCTTGCCTTA	Reverse_1_MLH1_2 Z4	TCAGCCTTCTTCTTCAGAAACTCA
MLH1_gRNA3_seq1	MLH1	Forward_1_MLH1_3 N14	GGTATTCAGTACACAATGCAGGC	Reverse_1_MLH1_3 Z4	ATCATAACCTTATCTCCACCAGCAA
MLH1_gRNA4_seq1	MLH1	Forward_1_MLH1_4 N14	GGGGCTCTGACATCTAGTGTG	Reverse_1_MLH1_4 Z4	CCATCCCCCATAAACCAAGAACT
MLH1_gRNA5_seq1	MLH1	Forward_1_MLH1_5 N14	GGTGACCCAGCAGTGAGTTT	Reverse_1_MLH1_5 Z4	TGCACACTTTCCATCAGCTGT
MLH1_gRNA6_seq1	MLH1	Forward_1_MLH1_6 N14	TGCACACTTTCCATCAGCTGT	Reverse_1_MLH1_6 Z4	GGTGACCCAGCAGTGAGTTT
MLH1_gRNA1_seq2	MLH1	Forward_2_MLH1_1 N14	TTGCAGAAAGAGACATCGGGAA	Reverse_2_MLH1_1 Z4	GGAGACTCAAAACACTAGTGAGGT
MLH1_gRNA2_seq2	MLH1	Forward_2_MLH1_2 N14	AGCACCGCTCTTTGACCTTG	Reverse_2_MLH1_2 Z4	AGCCTTCTTCTTCAGAAACTCAACA
MLH1_gRNA3_seq2	MLH1	Forward_2_MLH1_3 N14	CAGTACACAATGCAGGCATTAGTT	Reverse_2_MLH1_3 Z4	GAAACATCATAACCTTATCTCCACCAG
MLH1_gRNA4_seq2	MLH1	Forward_2_MLH1_4 N14	AGTGTGTGTTTTTGGCAACTCTT	Reverse_2_MLH1_4 Z4	AAACCATCCCCCATAAACCAAGA
MLH1_gRNA5_seq2	MLH1	Forward_2_MLH1_5 N14	GTGAGGTGACAGTGGGTGAC	Reverse_2_MLH1_5 Z4	CTTTCCATCAGCTGTTTTCGTTGT
MLH1_gRNA6_seq2	MLH1	Forward_2_MLH1_6 N14	CTTTCCATCAGCTGTTTTCGTTGT	Reverse_2_MLH1_6 Z4	GTGAGGTGACAGTGGGTGAC
MLL2_gRNA1_seq1	MLL2	MLL2_gRNA1_seq1_N14	CAACTCAAAGCGCCGTAGC	MLL2_gRNA1_seq1_Z4	CTGGCGTGGTACTGATGCTT
MLL2_gRNA1_seq2	MLL2	MLL2_gRNA1_seq2_N14	TCCCGCTGCCCGTGTAG	MLL2_gRNA1_seq2_Z4	GCCTGGCGTGGTACTGATG
MLL2_gRNA2_seq1	MLL2	MLL2_gRNA2_seq1_N14	GCAACTCAAAGCGCCGTAG	MLL2_gRNA2_seq1_Z4	CTGGCGTGGTACTGATGCTT
MLL2_gRNA2_seq2	MLL2	MLL2_gRNA2_seq2_N14	GACACCACTGGACACCGG	MLL2_gRNA2_seq2_Z4	CGGCGTTGTGCTCTCTGTAA
MLL2_gRNA3_seq1	MLL2	MLL2_gRNA3_seq1_N14	TCCCACCTGTAAAGGGTCCT	MLL2_gRNA3_seq1_Z4	GGCCTTGTCCACACCACATA
MLL2_gRNA3_seq2	MLL2	MLL2_gRNA3_seq2_N14	CTGTAAAGGGTCCTGCTGGG	MLL2_gRNA3_seq2_Z4	AAGATGGCCTTGTCCACACC
MLL2_gRNA4_seq1	MLL2	MLL2_gRNA4_seq1_N14	TGATGGCTGACACATGCTGT	MLL2_gRNA4_seq1_Z4	AGGACAGAGACCTCTCCCAC
MLL2_gRNA4_seq2	MLL2	MLL2_gRNA4_seq2_N14	TCTCATGCGTCTGGTGAGTG	MLL2_gRNA4_seq2_Z4	TGGGCAGGTCTGACTCAGT
MLL2_gRNA5_seq1	MLL2	MLL2_gRNA5_seq1_N14	TGATGGACCTGCAGCTTCTG	MLL2_gRNA5_seq1_Z4	TGCAGTCCTGAGGAGTCTCC
MLL2_gRNA5_seq2	MLL2	MLL2_gRNA5_seq2_N14	TTCAGCTGATGGACCTGCAG	MLL2_gRNA5_seq2_Z4	TCTCCTGAAGCCTGGGACTC
MLL2_gRNA6_seq1	MLL2	MLL2_gRNA6_seq1_N14	CTGGCGTGGTACTGATGCTT	MLL2_gRNA6_seq1_Z4	AAATGGCAACTCAAAGCGCC
MLL2_gRNA6_seq2	MLL2	MLL2_gRNA6_seq2_N14	GCCTGGCGTGGTACTGATG	MLL2_gRNA6_seq2_Z4	CAACTCAAAGCGCCGTAGC
MSH2_gRNA1_seq1	MSH2	Forward_1_MSH2_1 N14	TCAAAGAGGAGGAATTCTGATCACA	Reverse_1_MSH2_1 Z4	TCTGCTCTCCCTTTTTGCCTT
MSH2_gRNA2_seq1	MSH2	Forward_1_MSH2_2 N14	GAAGAAGCCCAGGATGCCAT	Reverse_1_MSH2_2 Z4	CCAAAAGCCAGGTGACATTCAG
MSH2_gRNA3_seq1	MSH2	Forward_1_MSH2_3 N14	TGGATTTGGGTTAGCATGGGC	Reverse_1_MSH2_3 Z4	GGTATCTGATTGGCCAAGGCA
MSH2_gRNA4_seq1	MSH2	Forward_1_MSH2_4 N14	GAGGTGTTCAAGACCCAGGG	Reverse_1_MSH2_4 Z4	CACTCTCTGAGGCGGGAAAG
MSH2_gRNA5_seq1	MSH2	Forward_1_MSH2_5 N14	TTCCTGAAACTTGGAGAAGTCAGAA	Reverse_1_MSH2_5 Z4	TGAGATCTTTTTATTTGTTTGTTTTACTACTTTCT
MSH2_gRNA6_seq1	MSH2	Forward_1_MSH2_6 N14	TGTTTCTATCATTTCCTGAAACTTGGAG	Reverse_1_MSH2_6 Z4	ACACCAGAAATTATTGTTGGCAGTT
MSH2_gRNA1_seq2	MSH2	Forward_2_MSH2_1 N14	AATAGATAATTCAAAGAGGAGGAATTCTGATC	Reverse_2_MSH2_1 Z4	GCACTATTCATCTGCTCTCCCTT
MSH2_gRNA2_seq2	MSH2	Forward_2_MSH2_2 N14	AAGCCCAGGATGCCATTGTT	Reverse_2_MSH2_2 Z4	AGCCAGGTGACATTCAGAACAT
MSH2_gRNA3_seq2	MSH2	Forward_2_MSH2_3 N14	CCTACGATGGATTTGGGTTAGCA	Reverse_2_MSH2_3 Z4	ACAGTTGGTATCTGATTGGCCAA
MSH2_gRNA4_seq2	MSH2	Forward_2_MSH2_4 N14	CGGGGCGACTTCTATACGG	Reverse_2_MSH2_4 Z4	GGTCCCTCCCCAGCACG
MSH2_gRNA5_seq2	MSH2	Forward_2_MSH2_5 N14	TCATTTCCTGAAACTTGGAGAAGTCA	Reverse_2_MSH2_5 Z4	TCTGTAAAATGAGATCTTTTTATTTGTTTGTTTTAC
MSH2_gRNA6_seq2	MSH2	Forward_2_MSH2_6 N14	GGAGAAGTCAGAACGAAGATCAGT	Reverse_2_MSH2_6 Z4	TGAGATCTTTTTATTTGTTTGTTTTACTACTTTCT
MSH6_gRNA1_seq1	MSH6	Forward_1_MSH6_1 N14	GATGGTCCTATGTGTCGCCC	Reverse_1_MSH6_1 Z4	CGTAATGCAAGGATGGCGTG
MSH6_gRNA2_seq1	MSH6	Forward_1_MSH6_2 N14	GACACAAGGATCTAGGCGAAGT	Reverse_1_MSH6_2 Z4	CCTTCCTCCTTAGTGTCTGGC
MSH6_gRNA3_seq1	MSH6	Forward_1_MSH6_3 N14	GCACGAGTGGAACAGACTGA	Reverse_1_MSH6_3 Z4	CTACAGATCTCCCTCCTCACCA
MSH6_gRNA4_seq1	MSH6	Forward_1_MSH6_4 N14	CTGGTGGCCTTGTCTGGTTT	Reverse_1_MSH6_4 Z4	CTAACCCAGCCCCTTGTTGG
MSH6_gRNA5_seq1	MSH6	Forward_1_MSH6_5 N14	TGCTAGCAAGAGAAGTGCCC	Reverse_1_MSH6_5 Z4	TCAACTCACTACCATTCATTAGTAGAAGA
MSH6_gRNA6_seq1	MSH6	Forward_1_MSH6_6 N14	TCAACTCACTACCATTCATTAGTAGAAGA	Reverse_1_MSH6_6 Z4	TGCTAGCAAGAGAAGTGCCC
MSH6_gRNA1_seq2	MSH6	Forward_2_MSH6_1 N14	ATAGTCGAGGGGGTGATGGT	Reverse_2_MSH6_1 Z4	ATGCAAGGATGGCGTGATCC
MSH6_gRNA2_seq2	MSH6	Forward_2_MSH6_2 N14	GAGAGTGAAGAGGAAGTACAGCC	Reverse_2_MSH6_2 Z4	GCCACCAATGTCACTCTCAGA
MSH6_gRNA3_seq2	MSH6	Forward_2_MSH6_3 N14	GTGGAACAGACTGAGACTCCAG	Reverse_2_MSH6_3 Z4	AGTCTGTGTACCCTTGGTAATGATC
MSH6_gRNA4_seq2	MSH6	Forward_2_MSH6_4 N14	GTTACCCCTGGTGGCCTTG	Reverse_2_MSH6_4 Z4	CCTTGTTGGGCTGTCATCAAAAA
MSH6_gRNA5_seq2	MSH6	Forward_2_MSH6_5 N14	GCAAGAGAAGTGCCCTCTCAA	Reverse_2_MSH6_5 Z4	ACATTATTTTCAACTCACTACCATTCATTAGT
MSH6_gRNA6_seq2	MSH6	Forward_2_MSH6_6 N14	TCAACTCACTACCATTCATTAGTAGAAGATTA	Reverse_2_MSH6_6 Z4	GCAAGAGAAGTGCCCTCTCAA
MTAP_gRNA1_seq1	MTAP	MTAP_gRNA1_seq1_N14	CACCCCAAGCCCACATGATT	MTAP_gRNA1_seq1_Z4	TGCCAGAGGAGTGTGCCATA
MTAP_gRNA1_seq2	MTAP	MTAP_gRNA1_seq2_N14	ACCAAATGCCAGATGCCACC	MTAP_gRNA1_seq2_Z4	TTGTGCCAGAGGAGTGTGC
MTAP_gRNA2_seq1	MTAP	MTAP_gRNA2_seq1_N14	TCCTTTAGTAGTAACATCCAAAAAGCTTAAA	MTAP_gRNA2_seq1_Z4	CATGCAGCCATCTGATGCCT
MTAP_gRNA2_seq2	MTAP	MTAP_gRNA2_seq2_N14	TTATCCTTTAGTAGTAACATCCAAAAAGCTT	MTAP_gRNA2_seq2_Z4	TTCATTGCATGCAGCCATCTG
MTAP_gRNA3_seq1	MTAP	MTAP_gRNA3_seq1_N14	CACCCCAAGCCCACATGATT	MTAP_gRNA3_seq1_Z4	TGGAAGTCATTCTTGTGCCAGA
MTAP_gRNA3_seq2	MTAP	MTAP_gRNA3_seq2_N14	ACCTTCCAGAAAGACTACACACC	MTAP_gRNA3_seq2_Z4	CCTCAGTCCTTCTATGATGGAAGTC
MTAP_gRNA4_seq1	MTAP	MTAP_gRNA4_seq1_N14	GGCGAGAAGGCATCCGG	MTAP_gRNA4_seq1_Z4	TCCTTTCCCGTGCAGACATG
MTAP_gRNA4_seq2	MTAP	MTAP_gRNA4_seq2_N14	CATCCGGCAGGGCGAAC	MTAP_gRNA4_seq2_Z4	GCAGATTCCTTTCCCGTGCA
MTAP_gRNA5_seq1	MTAP	MTAP_gRNA5_seq1_N14	CACACTCCTCTGGCACAAGAA	MTAP_gRNA5_seq1_Z4	CGGAGGATGGAAAGATGGCC
MTAP_gRNA5_seq2	MTAP	MTAP_gRNA5_seq2_N14	TCTGGCACAAGAATGACTTCCA	MTAP_gRNA5_seq2_Z4	CAGCCCTCGGAGGATGGA
MTAP_gRNA6_seq1	MTAP	MTAP_gRNA6_seq1_N14	GGCTCATCTCACCTTCACGG	MTAP_gRNA6_seq1_Z4	GCTCGCTTGGTTCCCTTAGT
MTAP_gRNA6_seq2	MTAP	MTAP_gRNA6_seq2_N14	GCTGGGAGGGCTCATCTCA	MTAP_gRNA6_seq2_Z4	GTTCCCTTAGTCCCGAGCG
NF1_gRNA1_seq1	NF1	NF1_gRNA1_seq1_N14	TTCGGAATTCTGCCTCTGGG	NF1_gRNA1_seq1_Z4	CATATTACTTCAGTAGTCCCATGTGGA
NF1_gRNA1_seq2	NF1	NF1_gRNA1_seq2_N14	GCTGAACTTCGGAATTCTGCC	NF1_gRNA1_seq2_Z4	TCTAATATTCATATTACTTCAGTAGTCCCATGT
NF1_gRNA2_seq1	NF1	NF1_gRNA2_seq1_N14	CGATGCTGGTCAAACAGTTGC	NF1_gRNA2_seq1_Z4	CCCAGAGGCAGAATTCCGAA
NF1_gRNA2_seq2	NF1	NF1_gRNA2_seq2_N14	GTTGCTGCCAGAAATCTGCC	NF1_gRNA2_seq2_Z4	TGAAGTTGTTGCAGCTGAGAGA
NF1_gRNA3_seq1	NF1	NF1_gRNA3_seq1_N14	AGTGAGGCCGCTTATAACCAAA	NF1_gRNA3_seq1_Z4	TCCAATAAAAACAGGACAGCAGAAC
NF1_gRNA3_seq2	NF1	NF1_gRNA3_seq2_N14	GGCCGCTTATAACCAAAGAAAACTT	NF1_gRNA3_seq2_Z4	TTTCAGCTTCCAATAAAAACAGGACA
NF1_gRNA4_seq1	NF1	NF1_gRNA4_seq1_N14	GGCCCACCCTTCCCTCC	NF1_gRNA4_seq1_Z4	CGGTTACCTGCTCGTCGAAG
NF1_gRNA4_seq2	NF1	NF1_gRNA4_seq2_N14	GACATGGCCGCGCACAG	NF1_gRNA4_seq2_Z4	CCCTCACCTACTCTGTCCCC
NF1_gRNA5_seq1	NF1	NF1_gRNA5_seq1_N14	GAATGGGTCCAGGCCGTG	NF1_gRNA5_seq1_Z4	CCCTCACCTACTCTGTCCCC
NF1_gRNA5_seq2	NF1	NF1_gRNA5_seq2_N14	CACAGGCCGGTGGAATGG	NF1_gRNA5_seq2_Z4	CTACTCTGTCCCCACCCCC
NF1_gRNA6_seq1	NF1	NF1_gRNA6_seq1_N14	TCTTCCTCCTTCTAATCTCTCTCGA	NF1_gRNA6_seq1_Z4	TTCTGCTGTACTGCCTTGGG
NF1_gRNA6_seq2	NF1	NF1_gRNA6_seq2_N14	CTTCCTCCTTCTAATCTCTCTCGATTT	NF1_gRNA6_seq2_Z4	AGTTGGACGAGCCCTGTAATTAA
NOTCH1_gRNA1_seq1	NOTCH1	NOTCH1_gRNA1_seq1_N14	TCAACGAGTGTGGCCAGAAG	NOTCH1_gRNA1_seq1_Z4	CAGTTGGGGCCAGTGTGG
NOTCH1_gRNA1_seq2	NOTCH1	NOTCH1_gRNA1_seq2_N14	AGGATGTCAACGAGTGTGGC	NOTCH1_gRNA1_seq2_Z4	CTCGCAGTTGGGGCCAG
NOTCH1_gRNA2_seq1	NOTCH1	NOTCH1_gRNA2_seq1_N14	GACAGGGAGCTCAGGGAGT	NOTCH1_gRNA2_seq1_Z4	GTTCTGGCAGGCATTTGGC
NOTCH1_gRNA2_seq2	NOTCH1	NOTCH1_gRNA2_seq2_N14	CCGACAGCTCCTGTTCCC	NOTCH1_gRNA2_seq2_Z4	CAGTTGTAGCCACCGTGGG
NOTCH1_gRNA3_seq1	NOTCH1	NOTCH1_gRNA3_seq1_N14	CTCTGCCCTCGACAAAGCAA	NOTCH1_gRNA3_seq1_Z4	GGTGAGACCTGCCTGAATGG
NOTCH1_gRNA3_seq2	NOTCH1	NOTCH1_gRNA3_seq2_N14	TCGACAAAGCAACAGGTCCC	NOTCH1_gRNA3_seq2_Z4	CTCCCAGCCCGGTGAGAC
NOTCH1_gRNA4_seq1	NOTCH1	NOTCH1_gRNA4_seq1_N14	CCGCCAAAGTTTCCAAAGGG	NOTCH1_gRNA4_seq1_Z4	CTCTGCCTGGCGCTGCT
NOTCH1_gRNA4_seq2	NOTCH1	NOTCH1_gRNA4_seq2_N14	TTTCCAAAGGGCGCGGAAAG	NOTCH1_gRNA4_seq2_Z4	CTGGCGCCCCTGCTCTG
NOTCH1_gRNA5_seq1	NOTCH1	NOTCH1_gRNA5_seq1_N14	CATTGGCCGCTTCACACTTC	NOTCH1_gRNA5_seq1_Z4	CGGGTGAGACTGACCTCTCT
NOTCH1_gRNA5_seq2	NOTCH1	NOTCH1_gRNA5_seq2_N14	TTCACACTTCCCGCCATTCA	NOTCH1_gRNA5_seq2_Z4	GTGGTGGTGCGGGTGAGA
NOTCH1_gRNA6_seq1	NOTCH1	NOTCH1_gRNA6_seq1_N14	ACCGTCCTGTCTTCCCTCTC	NOTCH1_gRNA6_seq1_Z4	GGGCCGGAGATGCATGTG
NOTCH1_gRNA6_seq2	NOTCH1	NOTCH1_gRNA6_seq2_N14	CACCCCGACACCGTCCTG	NOTCH1_gRNA6_seq2_Z4	GATGCATGTGCCGCCGTT
PTCH1_gRNA1_seq1	PTCH1	PTCH1_gRNA1_seq1_N14	GAGGGCCATGGAACTGCTTA	PTCH1_gRNA1_seq1_Z4	GGAAAGTGTAAAAACCCCGGC
PTCH1_gRNA1_seq2	PTCH1	PTCH1_gRNA1_seq2_N14	GGCTTGTAATTGTGAGTCCGC	PTCH1_gRNA1_seq2_Z4	CCTCCTCCGTCTTTACAAAAGGA
PTCH1_gRNA2_seq1	PTCH1	PTCH1_gRNA2_seq1_N14	TTTTGTAAAGACGGAGGAGGAGG	PTCH1_gRNA2_seq1_Z4	TCCCAGTCTTCCCTCGTCTC
PTCH1_gRNA2_seq2	PTCH1	PTCH1_gRNA2_seq2_N14	TCCTTTTGTAAAGACGGAGGAGG	PTCH1_gRNA2_seq2_Z4	CCTCCGTCTTCTCCCAGTCT
PTCH1_gRNA3_seq1	PTCH1	PTCH1_gRNA3_seq1_N14	GTCTCCCCTGTCGTCTTTTTCT	PTCH1_gRNA3_seq1_Z4	CTGCACTCCGCCGAAAGC
PTCH1_gRNA3_seq2	PTCH1	PTCH1_gRNA3_seq2_N14	TCTTTGTCTCCCCTGTCGTCT	PTCH1_gRNA3_seq2_Z4	CACTCCGCCGAAAGCCTC
PTCH1_gRNA4_seq1	PTCH1	PTCH1_gRNA4_seq1_N14	AACTGCGGCAAGTTCTTGGT	PTCH1_gRNA4_seq1_Z4	CGCTCTTACCTTCCACCCAC
PTCH1_gRNA4_seq2	PTCH1	PTCH1_gRNA4_seq2_N14	GGCTGAGAGCGAAGTTTCAGA	PTCH1_gRNA4_seq2_Z4	TCTCGAGGTTCGCTGCTTTT
PTCH1_gRNA5_seq1	PTCH1	PTCH1_gRNA5_seq1_N14	CGCTTCTGTGGTCAGGACAT	PTCH1_gRNA5_seq1_Z4	ACTCGCCAGAAGATTGGAGAAG
PTCH1_gRNA5_seq2	PTCH1	PTCH1_gRNA5_seq2_N14	GGTGTTGTAGGAGCGCTTCT	PTCH1_gRNA5_seq2_Z4	CGCCAGAAGATTGGAGAAGAGG
PTCH1_gRNA6_seq1	PTCH1	PTCH1_gRNA6_seq1_N14	CGCAGCCGTGTTACTTTACG	PTCH1_gRNA6_seq1_Z4	ACTCTTCCAGGAATTCCAAAGGG
PTCH1_gRNA6_seq2	PTCH1	PTCH1_gRNA6_seq2_N14	AAGGCTCTTTTCATGGTCTCGT	PTCH1_gRNA6_seq2_Z4	CCCAGCTGTCCACTTGATAGTT
PTEN_gRNA1_seq1	PTEN	PTEN_gRNA1_seq1_N14	CTGAAAGACATTATGACACCGCC	PTEN_gRNA1_seq1_Z4	AGTAAGATACAGTCTATCGGGTTTAAGTT
PTEN_gRNA1_seq2	PTEN	PTEN_gRNA1_seq2_N14	TCACTTTTAAACTTTTCTTTTAGTTGTGCTG	PTEN_gRNA1_seq2_Z4	AGATACAGTCTATCGGGTTTAAGTTATACA
PTEN_gRNA2_seq1	PTEN	PTEN_gRNA2_seq1_N14	TCTTTTAGTTTGATTGCTGCATATTTCAG	PTEN_gRNA2_seq1_Z4	ACGCCTTCAAGTCTTTCTGCA
PTEN_gRNA2_seq2	PTEN	PTEN_gRNA2_seq2_N14	GTTTGATTGCTGCATATTTCAGATATTTCT	PTEN_gRNA2_seq2_Z4	TGTTCCTGTATACGCCTTCAAGT
PTEN_gRNA3_seq1	PTEN	PTEN_gRNA3_seq1_N14	CAAAGCATTCTTACCTTACTACATCATCA	PTEN_gRNA3_seq1_Z4	AGTACTCAGATATTTATCCAAACATTATTGCT
PTEN_gRNA3_seq2	PTEN	PTEN_gRNA3_seq2_N14	ACCTTACTACATCATCAATATTGTTCCTGT	PTEN_gRNA3_seq2_Z4	CAGATATTTCTTTCCTTAACTAAAGTACTCAGA
PTEN_gRNA4_seq1	PTEN	PTEN_gRNA4_seq1_N14	ACACATAGCGCCTCTGACTG	PTEN_gRNA4_seq1_Z4	TGGCTACGACCCAGTTACCA
PTEN_gRNA4_seq2	PTEN	PTEN_gRNA4_seq2_N14	AGCTATAATAATACACATAGCGCCTCT	PTEN_gRNA4_seq2_Z4	ACGACCCAGTTACCATAGCAATT
PTEN_gRNA5_seq1	PTEN	PTEN_gRNA5_seq1_N14	TCCGTCTACTCCCACGTTCT	PTEN_gRNA5_seq1_Z4	AAGGAGATATCAAGAGGATGGATTCG
PTEN_gRNA5_seq2	PTEN	PTEN_gRNA5_seq2_N14	CCACGTTCTAAGAGAGTGACAGAA	PTEN_gRNA5_seq2_Z4	AAGAGATCGTTAGCAGAAACAAAAGG
PTEN_gRNA6_seq1	PTEN	PTEN_gRNA6_seq1_N14	AGCTGGAAAGGGACGAACTG	PTEN_gRNA6_seq1_Z4	TCTCTGGTCCTTACTTCCCCAT
PTEN_gRNA6_seq2	PTEN	PTEN_gRNA6_seq2_N14	ATCATGTTGCAGCAATTCACTGT	PTEN_gRNA6_seq2_Z4	ATCTAGGGCCTCTTGTGCCT
SMARCB1_gRNA1_seq1	SMARCB1	SMARCB1_gRNA1_seq1_N14	GTGGTGCTGCGACCCTTATA	SMARCB1_gRNA1_seq1_Z4	TAGTCGCCTCCAGAGTGAGG
SMARCB1_gRNA1_seq2	SMARCB1	SMARCB1_gRNA1_seq2_N14	AGCCTTCTTGCTTTACTCATAGGT	SMARCB1_gRNA1_seq2_Z4	TCCTCTCTTCCACAGTGGCT
SMARCB1_gRNA2_seq1	SMARCB1	SMARCB1_gRNA2_seq1_N14	TCATGTTCCAGGTGAAGGCG	SMARCB1_gRNA2_seq1_Z4	ATGACCATGACCCAGCTGTG
SMARCB1_gRNA2_seq2	SMARCB1	SMARCB1_gRNA2_seq2_N14	CCCGACTGCCTTGTACCATT	SMARCB1_gRNA2_seq2_Z4	CCCAGCTGTGATCCATGAGAA
SMARCB1_gRNA3_seq1	SMARCB1	SMARCB1_gRNA3_seq1_N14	GGGAACAGAAGGCCAAGAGG	SMARCB1_gRNA3_seq1_Z4	TCTCTTCTTGTCTCGGCCCA
SMARCB1_gRNA3_seq2	SMARCB1	SMARCB1_gRNA3_seq2_N14	CCAAGAGGAACAGCCAGTGG	SMARCB1_gRNA3_seq2_Z4	AGGTTCTCTTCTTGTCTCGGC
SMARCB1_gRNA4_seq1	SMARCB1	SMARCB1_gRNA4_seq1_N14	CTGGAACTTCACGGGCTTCT	SMARCB1_gRNA4_seq1_Z4	CCAGCCCTCCTGATCCCT
SMARCB1_gRNA4_seq2	SMARCB1	SMARCB1_gRNA4_seq2_N14	CGTCCTCCAGCTGGAACTTC	SMARCB1_gRNA4_seq2_Z4	CCCTCCTGATCCCTCGCA
SMARCB1_gRNA5_seq1	SMARCB1	SMARCB1_gRNA5_seq1_N14	CCGCCGCAATGATGATGATG	SMARCB1_gRNA5_seq1_Z4	TCGGAGCCGATCATGTAGAACT
SMARCB1_gRNA5_seq2	SMARCB1	SMARCB1_gRNA5_seq2_N14	CCGCAATGATGATGATGGCG	SMARCB1_gRNA5_seq2_Z4	GGCTACCTCGGAGCCGA
SMARCB1_gRNA6_seq1	SMARCB1	SMARCB1_gRNA6_seq1_N14	GTTCCAGCTGGAGGACGAC	SMARCB1_gRNA6_seq1_Z4	AATGGAGACGCGCGCTC
SMARCB1_gRNA6_seq2	SMARCB1	SMARCB1_gRNA6_seq2_N14	CTGGAGGACGACGGCGA	SMARCB1_gRNA6_seq2_Z4	CCCGATGAATGGAGACGCG
STAG2_gRNA1_seq1	STAG2	STAG2_gRNA1_seq1_N14	TTTTGTTGTTGTTGTCGTAAAATAAATATTTT	STAG2_gRNA1_seq1_Z4	GGTTGGCATTTGGACCTTGTC
STAG2_gRNA1_seq2	STAG2	STAG2_gRNA1_seq2_N14	TTGTTGTTGTTGTCGTAAAATAAATATTTT	STAG2_gRNA1_seq2_Z4	GGTTGGCATTTGGACCTTGTC
STAG2_gRNA2_seq1	STAG2	STAG2_gRNA2_seq1_N14	CCCAGTCTTTCAGCAGCTCA	STAG2_gRNA2_seq1_Z4	ATTGTCTAAGACCACATTGCTCTTTTT
STAG2_gRNA2_seq2	STAG2	STAG2_gRNA2_seq2_N14	CTATTCATACATTCCCAGTCTTTCAGC	STAG2_gRNA2_seq2_Z4	GCTAGTATGATAATTGTCTAAGACCACATTG
STAG2_gRNA3_seq1	STAG2	STAG2_gRNA3_seq1_N14	CACTTAACAGTGCTAATGGGCTTAAT	STAG2_gRNA3_seq1_Z4	CCACGGCAAAAAGCTCAGTG
STAG2_gRNA3_seq2	STAG2	STAG2_gRNA3_seq2_N14	ACAGTGCTAATGGGCTTAATAAATACAG	STAG2_gRNA3_seq2_Z4	GAAGGGCCACGGCAAAAAG
STAG2_gRNA4_seq1	STAG2	STAG2_gRNA4_seq1_N14	GCCGTACTAACACGCCAATGA	STAG2_gRNA4_seq1_Z4	TCATGCATTCTAAATGAAATTGCTGTTTT
STAG2_gRNA4_seq2	STAG2	STAG2_gRNA4_seq2_N14	CGCCAATGAATTCACAAAAACTGG	STAG2_gRNA4_seq2_Z4	GTCATGCATTCTAAATGAAATTGCTGT
STAG2_gRNA5_seq1	STAG2	STAG2_gRNA5_seq1_N14	GCCGTACTAACACGCCAATGA	STAG2_gRNA5_seq1_Z4	TCATGCATTCTAAATGAAATTGCTGTTTT
STAG2_gRNA5_seq2	STAG2	STAG2_gRNA5_seq2_N14	ACACGCCAATGAATTCACAAAAAC	STAG2_gRNA5_seq2_Z4	CATGCATTCTAAATGAAATTGCTGTTTTAAA
STAG2_gRNA6_seq1	STAG2	STAG2_gRNA6_seq1_N14	ATGTTTTCCACTCCATTCTGTTGG	STAG2_gRNA6_seq1_Z4	AAAGGGCCCAGCAGAAAAGG
STAG2_gRNA6_seq2	STAG2	STAG2_gRNA6_seq2_N14	GCCCATTTTAACAACTTCAAACAACA	STAG2_gRNA6_seq2_Z4	AAGGGCAAAGGTGGAAATGGA
TET2_gRNA1_seq1	TET2	Forward_1_TET2_1 N14	ACACAGCAACCCCAAACTGA	Reverse_1_TET2_1 Z4	GCTGTGTGCATACAGGCATG
TET2_gRNA2_seq1	TET2	Forward_1_TET2_2 N14	CAGCAGAGACCCCAGCAG	Reverse_1_TET2_2 Z4	TTGGGCCGTCTCATGTATGG
TET2_gRNA3_seq1	TET2	Forward_1_TET2_3 N14	CTACTGTGTTTGGTGCGGGA	Reverse_1_TET2_3 Z4	GGATTCCTTCCCACACCAGG
TET2_gRNA4_seq1	TET2	Forward_1_TET2_4 N14	AGACGCTGAGGAAATACGGC	Reverse_1_TET2_4 Z4	TATCAGTGGCCGCAAAGAGG
TET2_gRNA5_seq1	TET2	Forward_1_TET2_5 N14	TCTGAAGCAGTTTCACGCCA	Reverse_1_TET2_5 Z4	CTGTGACTGGCCCTGACATT
TET2_gRNA6_seq1	TET2	Forward_1_TET2_6 N14	GTGTGTGTTTCTGTGGGTTTCTT	Reverse_1_TET2_6 Z4	ACATCCCTGAGAACTTTTGCCT
TET2_gRNA1_seq2	TET2	Forward_2_TET2_1 N14	GAACAGCAGCAAACACAGCA	Reverse_2_TET2_1 Z4	GTTTTCTGGTGGTGCTGTGTG
TET2_gRNA2_seq2	TET2	Forward_2_TET2_2 N14	CAGCAGCAGCAGAGACCC	Reverse_2_TET2_2 Z4	CTGGATTGGGCCGTCTCATG
TET2_gRNA3_seq2	TET2	Forward_2_TET2_3 N14	TCGCAGAAGCAGCAGTGAAG	Reverse_2_TET2_3 Z4	TCCTTCCCACACCAGGATGA
TET2_gRNA4_seq2	TET2	Forward_2_TET2_4 N14	GAGCTTACCGAGACGCTGAG	Reverse_2_TET2_4 Z4	TCCTATCAGTGGCCGCAAAG
TET2_gRNA5_seq2	TET2	Forward_2_TET2_5 N14	GACCATGGAGCAGCATCTGA	Reverse_2_TET2_5 Z4	AAACTGTGACTGGCCCTGAC
TET2_gRNA6_seq2	TET2	Forward_2_TET2_6 N14	TGCCTCTTGAATTCATTTGCTAATTGT	Reverse_2_TET2_6 Z4	GCCTTCTTTACCAGTATAGATGACTCT
TK1_gRNA1_seq1	TK1	Forward_1_TK1_1 N14	GGCGCAATGAGCTGCATTAA	Reverse_1_TK1_1 Z4	CACCACGACCACCTCATCC
TK1_gRNA2_seq1	TK1	Forward_1_TK1_2 N14	ACGCTCTGGCTTTCTCTTCC	Reverse_1_TK1_2 Z4	TCGTCGATGCCTATGACAGC
TK1_gRNA3_seq1	TK1	Forward_1_TK1_3 N14	GGCTTTCTCTTCCCAGGAACA	Reverse_1_TK1_3 Z4	AAACTGCCCCTCGTCGATG
TK1_gRNA4_seq1	TK1	Forward_1_TK1_4 N14	GTCAGATCTGGCAGCGTCTT	Reverse_1_TK1_4 Z4	CTCGCAGAACTCCACGATGT
TK1_gRNA5_seq1	TK1	Forward_1_TK1_5 N14	AGAGCGTGGTGAAGCTGAC	Reverse_1_TK1_5 Z4	TACCTCCTTCTCTGTGCCGA
TK1_gRNA6_seq1	TK1	Forward_1_TK1_6 N14	GTGTGTCGGCTCTGCTACTT	Reverse_1_TK1_6 Z4	AAAGAGCTTCCTGGCAGCC
TK1_gRNA1_seq2	TK1	Forward_2_TK1_1 N14	GAGCTGCATTAACCTGCCCA	Reverse_2_TK1_1 Z4	ACGACCACCTCATCCCCAG
TK1_gRNA2_seq2	TK1	Forward_2_TK1_2 N14	GGAACACCATGGAGGCACTG	Reverse_2_TK1_2 Z4	TTACAAACTGCCCCTCGTCG
TK1_gRNA3_seq2	TK1	Forward_2_TK1_3 N14	CTCACGCTCTGGCTTTCTCT	Reverse_2_TK1_3 Z4	CCCTCGTCGATGCCTATGAC
TK1_gRNA4_seq2	TK1	Forward_2_TK1_4 N14	CGGAGTTGTCAGATCTGGCA	Reverse_2_TK1_4 Z4	CAGAACTCCACGATGTCAGGG
TK1_gRNA5_seq2	TK1	Forward_2_TK1_5 N14	ATTTGGGGCCATCCTGAACC	Reverse_2_TK1_5 Z4	CTTCTCTGTGCCGAGCCTC
TK1_gRNA6_seq2	TK1	Forward_2_TK1_6 N14	ACAAGTACCACTCCGTGTGTC	Reverse_2_TK1_6 Z4	GCTTCCCCTGGCTTTCCTG
TP53_gRNA1_seq1	TP53	Forward_1_TP53_1 N14	TCGACATAGTGTGGTGGTGC	Reverse_1_TP53_1 Z4	CAACCACCCTTAACCCCTCC
TP53_gRNA2_seq1	TP53	Forward_1_TP53_2 N14	CCCTGCCCTCAACAAGATGT	Reverse_1_TP53_2 Z4	CTCCGTCATGTGCTGTGACT
TP53_gRNA3_seq1	TP53	Forward_1_TP53_3 N14	TGGCTCTGACTGTACCACCA	Reverse_1_TP53_3 Z4	GATGATGGTGAGGATGGGCC
TP53_gRNA4_seq1	TP53	Forward_1_TP53_4 N14	GATGATGGTGAGGATGGGCC	Reverse_1_TP53_4 Z4	CCTCATCTTGGGCCTGTGTT
TP53_gRNA5_seq1	TP53	Forward_1_TP53_5 N14	CATCTACAGTCCCCCTTGCC	Reverse_1_TP53_5 Z4	CTGGCATTCTGGGAGCTTCA
TP53_gRNA6_seq1	TP53	Forward_1_TP53_6 N14	TCACCCATCTACAGTCCCCC	Reverse_1_TP53_6 Z4	CTGGCATTCTGGGAGCTTCA
TP53_gRNA1_seq2	TP53	Forward_2_TP53_1 N14	CCGAGTGGAAGGAAATTTGCG	Reverse_2_TP53_1 Z4	CCTTAACCCCTCCTCCCAGA
TP53_gRNA2_seq2	TP53	Forward_2_TP53_2 N14	CTACAGTACTCCCCTGCCCT	Reverse_2_TP53_2 Z4	TGCTTGTAGATGGCCATGGC
TP53_gRNA3_seq2	TP53	Forward_2_TP53_3 N14	GCTCTGACTGTACCACCATCC	Reverse_2_TP53_3 Z4	CAAGTGGCTCCTGACCTGG
TP53_gRNA4_seq2	TP53	Forward_2_TP53_4 N14	CAAGTGGCTCCTGACCTGG	Reverse_2_TP53_4 Z4	TGGCTCTGACTGTACCACCA
TP53_gRNA5_seq2	TP53	Forward_2_TP53_5 N14	TCACCCATCTACAGTCCCCC	Reverse_2_TP53_5 Z4	GCTTCATCTGGACCTGGGTC
TP53_gRNA6_seq2	TP53	Forward_2_TP53_6 N14	CCTGGTCCTCTGACTGCTCT	Reverse_2_TP53_6 Z4	TGGACCTGGGTCTTCAGTGA
