# Supplementary material for: An isogenic cell line panel for sequence-based screening of targeted anticancer drugs
Source: iScience. 2022 May 23;25(6):104437. doi: 10.1016/j.isci.2022.104437 (PMC9184558; doi:10.1016/j.isci.2022.104437)
Supplement: Table S5. List of cell lines with successful CRISPR targeting∗, related to Figure 1 [file mmc6.xlsx]

## Sheet: Sheet1
Table S5 - List of Cell Lines with Successful CRISPR Targeting*. Related to figure 1.									*Cell lines in this table may be represented on more than one line if they contained more than one gRNA
Cell Line Name	Parental Cell Line	Gene	Clone #	Multiple gRNA in cell line?	Primary gRNA	gRNA	gRNA Seq	Targeted Exon	Target Exon Length (nt)	Allele 1 mutation type	Allele 1 from	Allele 1 to	Allele 1 frame?	Allele 1 gDNA Change Location (hg19)	Allele 1 AA position	Allele 2 mutation type	Allele 2 from	Allele 2 to	Allele 2 frame?	Allele 2 gDNA Change Location (hg19)	Allele 2 AA position	Allele 3 mutation type	Allele 3 from	Allele 3 to	Allele 3 frame?	Allele 3 gDNA Change Location (hg19)	Allele 3 AA position	# of AA in transcript	F Seq Validation Primer (gDNA target)	R Seq Validation Primer (gDNA target)	DNA Status (in frame / out of frame)	RNA seq sample reads	Western Validated (Protein PRESENT/Absent)	IHC Validated (Protein PRESENT/Absent)	RNA-Seq Validated (RNA PRESENT/Absent)	Final KO Status Verdict	SelleckChem Screen	Resource Panel	Core ID
MCF10A_APC_5	MCF10A	APC	5	No	Yes	6	GCTCCAGGACCCGAGAACTG	1	165	Insertion		T	out of frame	chr5:112043477	21	Deletion	AG		out of frame	chr5:112043474	20							2843	tcttcgtctcctgccgga	cccctatgtacgcctccct	0/2	7592316595	-	Absent	PRESENT	Conflicting RNA/Protein Status	MCF10A_APC_5	-	486
MCF10A_APC_7	MCF10A	APC	7	Yes	Yes	2	AAAATGTCCCTCCGTTCTTA	3	202	Insertion		TT	out of frame	chr5:112102951	96	Deletion	T		out of frame	chr5:112102948	95							2843	agatagcagtaatttccctggagtaaa	ggaacaggactgcactctcc	0/2	10033916170	-	-	Absent	Knockout	MCF10A_APC_7	MCF10A_APC_7	487
MCF10A_APC_7	MCF10A	APC	7	Yes	No	6	GCTCCAGGACCCGAGAACTG	1	165	Deletion	ACCCTCAGTTC		out of frame	chr5:112043468	18	Insertion		T	out of frame	chr5:112043477	21							2843	tcttcgtctcctgccgga	cccctatgtacgcctccct	0/2	10033916170	-	Absent	Absent	Knockout	MCF10A_APC_7	MCF10A_APC_7	487
MCF10A_APC_735	MCF10A	APC	735	Yes	No	9	GGTTCAGAAACAAATCGAGT	14	6574	Deletion	T		out of frame	chr5:112174635	1115	SBS	G	A	SBS	chr5:112174638	G1116D	SBS	A	T	SBS	chr5:112174633	R1114R	2843	CAACCACATTTTGGACAGCA	CTTCTTGACACAAAGACTGGCTTA	0/1	-	-	Absent	-	Knockout	-	MCF10A_APC_735	693
MCF10A_APC_735	MCF10A	APC	735	Yes	Yes	10	CCGGGGCAGTAAAGAGGCTC	8	379	Insertion		TAAATTAA	out of frame	chr5:112154861	378	Deletion	CGGGCCAGG		in frame	chr5:112154867	380	SBS	C	A	SBS	chr5:112154865	A379D	2843	TTCCTCTCCTCATCCAGCTTT	TCAGGCTGTGAGTGAATGATG	1/1	-	-	Absent	-	Knockout	-	MCF10A_APC_735	693
MCF10A_APC_740	MCF10A	APC	740	No	Yes	10	CCGGGGCAGTAAAGAGGCTC	8	379	Deletion	GCTCGGGCCAGGG		out of frame	chr5:112154864	379	Deletion	GGGGCAGTAAAGAGGCTCGGGCC		out of frame	chr5:112154850	374							2843	TTCCTCTCCTCATCCAGCTTT	TCAGGCTGTGAGTGAATGATG	0/2	-	-	PRESENT	-	Not a KO	-	-	-
MCF10A_APC_749	MCF10A	APC	749	No	Yes	10	CCGGGGCAGTAAAGAGGCTC	8	379	Deletion	GCAGTAAAGAGGCTCGGGCCAGGG		in frame	chr5:112154853	375	Deletion	TAAAGAGGCTCGGGCCAGGG		out of frame	chr5:112154857	376	SBS	G	A	SBS	chr5:112154856	S376N	2843	TTCCTCTCCTCATCCAGCTTT	TCAGGCTGTGAGTGAATGATG	1/1	-	-	-	-	Not Validated	-	-	-
MCF10A_APC_753	MCF10A	APC	753	No	Yes	8	TTACTACGATGAGATGCCTT	14	6574	Deletion	AGGCATCTCA		out of frame	chr5:112173636	782	Deletion	AGGCATCTCA		out of frame	chr5:112173636	782							2843	TGTCGATTGGTGTCAAAAACA	AGATGCTCAGCACTTATCAGAAACT	0/2	-	-	Absent	-	Knockout	-	MCF10A_APC_753	694
MCF10A_ARID1A_B4	MCF10A	ARID1A	B4	Yes	Yes	1	GTTTCCAAGACCAGTCTCTG	20	1734	Deletion	CGCAG		out of frame	chr1:27106730	2114	Insertion		GCATTCCA	out of frame	chr1:27106734	2115							2285	tcctacactgggcagtttgc	tgctgagtttgctgagggtt	0/2	9680336870	-	Absent	Absent	Knockout	MCF10A_ARID1A_B4	MCF10A_ARID1A_B4	507
MCF10A_ARID1A_B4	MCF10A	ARID1A	B4	Yes	No	3	GTGTCGTCGACTGCTGGGAG	3	453	Deletion	TCCC		out of frame	chr1:27057898	536	Deletion	C		out of frame	chr1:27057901	537	Insertion		C	out of frame	chr1:27057901	537	2285	catcccagcctccacatcag	GCCTGTggctgtgagtagg	0/2	9680336870	-	Absent	Absent	Knockout	MCF10A_ARID1A_B4	MCF10A_ARID1A_B4	507
MCF10A_ARID1A_C11	MCF10A	ARID1A	C11	Yes	No	2	GAATGGAGACTTGCTAGGAG	18	892	Deletion	CTAGCAAGTCTC		in frame	chr1:27101520	1600	Deletion	CTAGCAAGTCTC		in frame	chr1:27101520	1600							2285	CATTCCTCAGgtatccagccc	cccagagtgcaggaatggag	2/0	8501930450	-	PRESENT	PRESENT	Not a KO	MCF10A_ARID1A_C11	-	508
MCF10A_ARID1A_C11	MCF10A	ARID1A	C11	Yes	No	3	GTGTCGTCGACTGCTGGGAG	3	453	NONE				n/a	n/a	NONE				n/a	n/a							2285	catcccagcctccacatcag	GCCTGTggctgtgagtagg	0/0	8501930450	-	PRESENT	PRESENT	Not a KO	MCF10A_ARID1A_C11	-	508
MCF10A_ARID1A_C11	MCF10A	ARID1A	C11	Yes	Yes	5	CCCCTCAATGACCTCCAGTA	4	117	Insertion		A	out of frame	chr1:27059224	621	Insertion		A	out of frame	chr1:27059224	621							2285	ttgggtctcaggcatcctca	ggagggtcttgactgaaggc	0/2	8501930450	-	PRESENT	PRESENT	Not a KO	MCF10A_ARID1A_C11	-	508
MCF10A_ARID1A_C11_SC1	MCF10A	ARID1A	C11_SC1	Yes	No	2	GAATGGAGACTTGCTAGGAG	18	892	Deletion	CTAGCAAGTCTC		in frame	chr1:27101520	1600	Deletion	CTAGCAAGTCTC		in frame	chr1:27101520	1600							2285	CATTCCTCAGgtatccagccc	cccagagtgcaggaatggag	2/0	-	-	Absent	-	Knockout	-	MCF10A_ARID1A_C11_SC1	695
MCF10A_ARID1A_C11_SC1	MCF10A	ARID1A	C11_SC1	Yes	Yes	5	CCCCTCAATGACCTCCAGTA	4	117	Insertion		A	out of frame	chr1:27059224	621	Insertion		A	out of frame	chr1:27059224	621							2285	ttgggtctcaggcatcctca	ggagggtcttgactgaaggc	0/2	-	-	Absent	-	Knockout	-	MCF10A_ARID1A_C11_SC1	695
MCF10A_ARID1A_G3	MCF10A	ARID1A	G3	No	Yes	5	CCCCTCAATGACCTCCAGTA	4	117	Insertion		A	out of frame	chr1:27059224	621	Insertion		A	out of frame	chr1:27059224	621							2285	ttgggtctcaggcatcctca	ggagggtcttgactgaaggc	0/2	8530382164	-	PRESENT	PRESENT	Not a KO	-	-	511
MCF10A_ATRX_110	MCF10A	ATRX	110	No	Yes	6	CTTGCAATGAATCAAAACAC	2	113	Deletion	ACCTGTGTTTT		out of frame	chrx:76972606	45	Deletion	GT		out of frame	chrx:76972612	43							2492	gttctcctccacgacttgca	agctgctctctgaataaaataaatggtt	0/2	-	-	PRESENT	-	Not a KO	-	-	520
MCF10A_ATRX_718	MCF10A	ATRX	718	No	Yes	10	GTGTAAAGACTACACCCTTG	10	3074	Deletion	TCGCCTCAAGG		out of frame	chrX:76938750	663	Deletion	TCGCCTCAAGG		out of frame	chrX:76938750	663							2492	CTGAATTAGATGTTACAGGGTTAGTTTCT	TGAGCATTTGGTTGAAAATGAA	0/2	-	-	Absent	-	Knockout	MCF10A_ATRX_718	MCF10A_ATRX_718	656
MCF10A_ATRX_722	MCF10A	ATRX	722	No	Yes	10	GTGTAAAGACTACACCCTTG	10	3074	Deletion	GG		out of frame	chrX:76938760	663	Deletion	GG		out of frame	chrX:76938760	663	SBS	A	C	SBS	chrX:76938758	L664V	2492	CTGAATTAGATGTTACAGGGTTAGTTTCT	TGAGCATTTGGTTGAAAATGAA	0/2	-	-	Absent	-	Knockout	MCF10A_ATRX_722	MCF10A_ATRX_722	658
MCF10A_ATRX_734	MCF10A	ATRX	734	No	Yes	9	AAATTCCGAGTTTCGAGCGA	10	3074	Deletion	CTCG		out of frame	chrX:76939493	418	Insertion		CT	out of frame	chrX:76939495	418	SBS	C	A	SBS	chrX:76939493	A419S	2492	CCTTTTCGTGCTTTTGTTTCA	AAGGCTCATCTTGCATTGGA	0/2	-	-	Absent	-	Knockout	MCF10A_ATRX_734	MCF10A_ATRX_734	659
MCF10A_ATRX_801	MCF10A	ATRX	801	Yes	No	7	CAGGATCGTCACGATCAAAG	4	53	Deletion	GTGACGATC		in frame	chrX:76953081	75	Insertion		AG	out of frame	chrX:76953076	80	SBS	T	C	SBS	chrX:76953076		2492	AAGAAAATAACTTTTTGTCCCTTCAA	TTTATGTCTCACATCTAGGGAACTAGC	1/1	-	-	Absent	-	Knockout	-	-	657
MCF10A_ATRX_801	MCF10A	ATRX	801	Yes	Yes	10	GTGTAAAGACTACACCCTTG	10	3074	Deletion	AGGGTGTAGTCTTTACACGTGGGGA		out of frame	chrX:76938758	656	Deletion	GGTGTAGTCT		out of frame	chrX:76938760	660							2492	CTGAATTAGATGTTACAGGGTTAGTTTCT	TGAGCATTTGGTTGAAAATGAA	0/2	-	-	Absent	-	Knockout	-	-	657
MCF10A_BRCA2_0.5D2	MCF10A	BRCA2	0.5D2	Yes	No	2	GAGATAATCTTCTGAACTGG	27	1511	Insertion		A	out of frame	chr13:32972773	3375	Insertion		AATAAGGTTCACCATA	out of frame	chr13:32972774	3375							3418	ACCCAAGCTCTTTTGTCTGGT	acaacgtcgtttcagtctgaga	0/2	-	-	-	-	Not Validated	-	-	-
MCF10A_BRCA2_0.5D2	MCF10A	BRCA2	0.5D2	Yes	Yes	3	GAAACTGAAGCCTCTGAAAG	10	1116	Deletion	CCTCTGAAAG		out of frame	chr13:32907219	535	Deletion	AGCCTCTGAAAGTGGA		out of frame	chr13:32907217	534							3418	gactttcaatgcaagtttttcaggtc	gagtcctccttctgtgagcaaa	0/2	-	-	-	-	Not Validated	-	-	-
MCF10A_BRCA2_0.5D2	MCF10A	BRCA2	0.5D2	Yes	No	4	ATGTAGCACGCATTCACATA	11	4932	Deletion	TTCACAT		out of frame	chr13:32914240	1916	Deletion	TCACAT		in frame	chr13:32914241	1917							3418	ggcaggttgttacgaggcat	tggttatgttgtaaaatttcttcactctga	1/1	-	-	-	-	Not Validated	-	-	-
MCF10A_CDKN2C_159	MCF10A	CDKN2C	159	No	Yes	1	CGAGCCTTGGGGGAACGAGT	2	140	Deletion	AGTTGGCG		out of frame	chr1:51436063	8	Deletion	CTTGGGGGAACG		in frame	chr1:51436051	4							168	caggaccctaaagaatggccg	ccaaatccattttgtgcattgacg	1/1	8912020373	PRESENT	-	Absent	Not a KO	-	-	527
MCF10A_CDKN2C_161	MCF10A	CDKN2C	161	No	Yes	1	CGAGCCTTGGGGGAACGAGT	2	140	Deletion	G		out of frame	chr1:51436062	8	Deletion	G		out of frame	chr1:51436062	8							168	caggaccctaaagaatggccg	ccaaatccattttgtgcattgacg	0/2	7765265383	Absent	-	Absent	Knockout	MCF10A_CDKN2C_161	MCF10A_CDKN2C_161	528
MCF10A_CDKN2C_163	MCF10A	CDKN2C	163	No	Yes	6	TGAGGTTGTTAGCCTGATGC	3	745	Deletion	ATG		in frame	chr1:51439901	156	Deletion	AGCC		out of frame	chr1:51439895	154	SBS	A	T	SBS	chr1:51439901	M156L	168	gtggggcatcggaaccataa	agccctccccacgtttattg	1/1	7014252399	Absent	-	Absent	Knockout	MCF10A_CDKN2C_163	MCF10A_CDKN2C_163	529
MCF10A_CDKN2C_24	MCF10A	CDKN2C	24	No	Yes	1	CGAGCCTTGGGGGAACGAGT	2	140	Deletion	G		out of frame	chr1:51436062	8	Deletion	G		out of frame	chr1:51436062	8							168	caggaccctaaagaatggccg	ccaaatccattttgtgcattgacg	0/2	-	-	-	-	Not Validated	-	-	-
MCF10A_CDKN2C_26	MCF10A	CDKN2C	26	No	Yes	6	TGAGGTTGTTAGCCTGATGC	3	745	Deletion	TTGTTAGCCTGATG		out of frame	chr1:51439890	152	Deletion	ATG		in frame	chr1:51439901	156	SBS	A	T	SBS	chr1:51439895	S154C	168	gtggggcatcggaaccataa	agccctccccacgtttattg	1/1	-	-	-	-	Not Validated	-	-	-
MCF10A_DAXX_703	MCF10A	DAXX	703	No	Yes	3	CTAGTGGAATGGCATCCCAG	5	214	Deletion	G		out of frame	chr6:33287982	424	Deletion	G		out of frame	chr6:33287982	424							740	TCACTCTCCTCATCGTCTTCG	GGGCAAGGGATTCCTTAGAG	0/2	-	Absent	-	-	Knockout	-	-	-
MCF10A_DAXX_703_SC1	MCF10A	DAXX	703	No	Yes	3	CTAGTGGAATGGCATCCCAG	5	214	Deletion	G		out of frame	chr6:33287982	424	Deletion	G		out of frame	chr6:33287982	424							740	TCACTCTCCTCATCGTCTTCG	GGGCAAGGGATTCCTTAGAG	0/2	-	Absent	-	-	Knockout	-	MCF10A_DAXX_703_SC1	784
MCF10A_DAXX_704	MCF10A	DAXX	704	No	Yes	5	GAGCAGCGCATCCCCTACCG	3	832	Deletion	TAGCGGGTGCCACGGTAGGG		out of frame	chr6:33288761	258	Insertion		T	out of frame	chr6:33288776	259							740	CTCAATGCGCCTGTTAACCT	CCTCTTTGGGCGACTATGTG	0/2	-	Absent	-	-	Knockout	MCF10A_DAXX_704	MCF10A_DAXX_704	771
MCF10A_DAXX_715	MCF10A	DAXX	715	No	Yes	3	CTAGTGGAATGGCATCCCAG	5	214	Deletion	ACCCCTGGGATGC		out of frame	chr6:33287974	423	Deletion	ACCCCTGGGATGC		out of frame	chr6:33287974	423	SBS	A	C	SBS	chr6:33287969	P428P	740	TCTCCTCATCGTCTTCGTCAT	GGGCAAGGGATTCCTTAGAG	0/2	-	Absent	-	-	Knockout	-	MCF10A_DAXX_715	783
MCF10A_EZH2_10A3	MCF10A	EZH2	10A3	No	Yes	5	GGGAAAGTACACGGGGATAG	5	121	Deletion	TCTATCC		out of frame	chr7:148526821	159	Deletion	TCTATCC		out of frame	chr7:148526821	159							746	agatcaggatggtactttcattgaaga	agcccctttttccaagagaagaa	0/2	9508062556	Absent	-	Absent	Knockout	-	MCF10A_EZH2_10A3	567
MCF10A_EZH2_10B4	MCF10A	EZH2	10B4	No	Yes	5	GGGAAAGTACACGGGGATAG	5	121	Deletion	TCTATCC		out of frame	chr7:148526821	159	Deletion	TCTATCC		out of frame	chr7:148526821	159							746	agatcaggatggtactttcattgaaga	agcccctttttccaagagaagaa	0/2	9204310533	Absent	-	Absent	Knockout	MCF10A_EZH2_10B4	MCF10A_EZH2_10B4	568
MCF10A_EZH2_19	MCF10A	EZH2	19	No	Yes	4	TGCGACTGAGACAGCTCAAG	2	124	Deletion	TGAGCTGTCT		out of frame	chr7:148544303	29	Deletion	T		out of frame	chr7:148544303	29	Deletion	T		out of frame	chr7:148544303	29	746	ggaccagtttgttggcggaa	acaaaagataaaattatacctttacttcatcagc	0/2	7351166271	Absent	-	Absent	Knockout	MCF10A_EZH2_19	MCF10A_EZH2_19	488
MCF10A_FBXW7_872	MCF10A	FBXW7	872	No	Yes	4	TGATTCCCAGCAAGGACAGT	2	570	Deletion	AACTGTCC		out of frame	chr4:153332726	75	Deletion	AACTG		out of frame	chr4:153332726	75							707	GGAGTCCTCATCTACCGAAATAAA	AGGAGCACACTGCAAGGAAT	0/2	-	-	-	-	Not Validated	MCF10A_FBXW7_872	-	705
MCF10A_FBXW7_875	MCF10A	FBXW7	875	No	Yes	4	TGATTCCCAGCAAGGACAGT	2	570	Deletion	GTCCT		out of frame	chr4:153332730	76	Deletion	GTCCT		out of frame	chr4:153332730	76							707	GGAGTCCTCATCTACCGAAATAAA	AGGAGCACACTGCAAGGAAT	0/2	-	-	-	-	Not Validated	MCF10A_FBXW7_875	-	706
MCF10A_MLH1_1	MCF10A	MLH1	1	No	Yes	1	GTTAATGATCCTTCTCCGGG	13	149	Deletion	TACCCCCCGG		out of frame	chr3:37070347	494	Deletion	CGGAGAAGGATCATTAACC		out of frame	chr3:37070354	497							756	ctgatGTGGAAATGGTGGAAGATG	taccctcatgtccctgctca	0/2	7761814145	-	Absent	PRESENT	Conflicting RNA/Protein Status	MCF10A_MLH1_1	-	535
MCF10A_MLH1_150	MCF10A	MLH1	150	No	Yes	4	AGGTATTCAGTACACAATGC	7	43	Deletion	TATTCAGTACACAATGCAGG		out of frame	chr3:37053312	183	Deletion	ATGCA		out of frame	chr3:37053325	187							756	ggggctctgacatctagtgtg	ccatcccccataaaccaagaact	0/2	-	-	-	-	Not Validated	-	-	-
MCF10A_MLH1_151	MCF10A	MLH1	151	No	Yes	3	AGTAAGTTCTTGGTTTATGG	7	43	Deletion	TGGGGGATGGTTTTGTTTTATGAAA		out of frame	chr3:37053370	Non-Coding	Deletion	TGGTTTATGGGGGATGGTTTTGTTTTAT		out of frame	chr3:37053363	Non-Coding							756	ggtattcagtacacaatgcaggc	ATCataaccttatctccaccagcaa	0/2	-	-	-	-	Not Validated	-	-	-
MCF10A_MLH1_155	MCF10A	MLH1	155	No	Yes	4	AGGTATTCAGTACACAATGC	7	43	Deletion	CAGTACACAATGCAGGCAT		out of frame	chr3:37053316	184	Deletion	TTCAGTACACAATGCAGGCATTA		out of frame	chr3:37053314	183							756	ggggctctgacatctagtgtg	ccatcccccataaaccaagaact	0/2	-	-	-	-	Not Validated	-	-	-
MCF10A_MLH1_156	MCF10A	MLH1	156	No	Yes	3	AGTAAGTTCTTGGTTTATGG	7	43	Deletion	TTTATGG		out of frame	chr3:37053366	Non-Coding	Deletion	TTTATGG		out of frame	chr3:37053366	Non-Coding							756	ggtattcagtacacaatgcaggc	ATCataaccttatctccaccagcaa	0/2	-	-	-	-	Not Validated	-	-	-
MCF10A_MLH1_3	MCF10A	MLH1	3	No	Yes	3	AGTAAGTTCTTGGTTTATGG	7	43	Deletion	TTTATGG		out of frame	chr3:37053366	Non-Coding	Deletion	TTTATGG		out of frame	chr3:37053366	Non-Coding							756	ggtattcagtacacaatgcaggc	ATCataaccttatctccaccagcaa	0/2	-	-	PRESENT	-	Not a KO	-	-	536
MCF10A_MLH1_34	MCF10A	MLH1	34	No	Yes	2	GAGGAAGATGGTCCCAAAGA	16	165	Insertion		AA	out of frame	chr3:37089090	604	Deletion	CAAAGAAGGAC		out of frame	chr3:37089087	603							756	accttgccatgcttgcctta	TCAGCCTTCTTCTTcagaaactca	0/2	-	-	-	-	Not Validated	-	-	-
MCF10A_MLH1_36	MCF10A	MLH1	36	No	Yes	3	AGTAAGTTCTTGGTTTATGG	7	43	Deletion	TGGGGGATGGTTTTGTTTTATGAAA		out of frame	chr3:37053370	Non-Coding	Deletion	TGGTTTATGGGGGATGGTTTTGTTTTAT		out of frame	chr3:37053363	Non-Coding							756	ggtattcagtacacaatgcaggc	ATCataaccttatctccaccagcaa	0/2	-	-	-	-	Not Validated	-	-	-
MCF10A_MLH1_38	MCF10A	MLH1	38	No	Yes	3	AGTAAGTTCTTGGTTTATGG	7	43	Deletion	TGGGGGATGGTTTTGTTTTATGAAA		out of frame	chr3:37053370	Non-Coding	Deletion	TGGTTTATGGGGGATGGTTTTGTTTTAT		out of frame	chr3:37053363	Non-Coding							756	ggtattcagtacacaatgcaggc	ATCataaccttatctccaccagcaa	0/2	-	-	-	-	Not Validated	-	-	-
MCF10A_MLH1_4	MCF10A	MLH1	4	No	Yes	4	AGGTATTCAGTACACAATGC	7	43	Deletion	ACACAAT		out of frame	chr3:37053320	185	Deletion	ACACAAT		out of frame	chr3:37053320	185							756	ggggctctgacatctagtgtg	ccatcccccataaaccaagaact	0/2	8177611141	-	Absent	Absent	Knockout	MCF10A_MLH1_4	MCF10A_MLH1_4	537
MCF10A_MLH1_40	MCF10A	MLH1	40	No	Yes	3	AGTAAGTTCTTGGTTTATGG	7	43	Deletion	TGGGGGATGGTTTTGTTTTATGAAA		out of frame	chr3:37053370	Non-Coding	Deletion	TGGTTTATGGGGGATGGTTTTGTTTTAT		out of frame	chr3:37053363	Non-Coding							756	ggtattcagtacacaatgcaggc	ATCataaccttatctccaccagcaa	0/2	-	-	-	-	Not Validated	-	-	-
MCF10A_MLH1_41	MCF10A	MLH1	41	No	Yes	4	AGGTATTCAGTACACAATGC	7	43	Deletion	TATTCAGTACACAATGCAGG		out of frame	chr3:37053312	183	Deletion	ACACAAT		out of frame	chr3:37053320	185							756	ggggctctgacatctagtgtg	ccatcccccataaaccaagaact	0/2	-	-	-	-	Not Validated	-	-	-
MCF10A_MLH1_5	MCF10A	MLH1	5	No	Yes	1	GTTAATGATCCTTCTCCGGG	13	149	Deletion	TACCCCCCGG		out of frame	chr3:37070347	494	Deletion	CGGAGAAGGATCATTAACC		out of frame	chr3:37070354	497							756	ctgatGTGGAAATGGTGGAAGATG	taccctcatgtccctgctca	0/2	7698289877	-	Absent	Absent	Knockout	-	MCF10A_MLH1_5	538
MCF10A_MLH1_6	MCF10A	MLH1	6	No	Yes	3	AGTAAGTTCTTGGTTTATGG	7	43	Deletion	TGGGGGATGGTTTTGTTTTATGAAA		out of frame	chr3:37053370	Non-Coding	Deletion	TGGTTTATGGGGGATGGTTTTGTTTTAT		out of frame	chr3:37053363	Non-Coding	SBS	C	T	SBS	chr3:37053361	Non-Coding	756	ggtattcagtacacaatgcaggc	ATCataaccttatctccaccagcaa	0/2	-	-	-	-	Not Validated	-	-	539
MCF10A_MLL2_12	MCF10A	MLL2	12	No	Yes	5	AGACCTGCCCAACCCACATG	2	127	Deletion	TGTG		out of frame	chr12:49448749	40	Deletion	CTCTCCCACATGTGGGTTGG		out of frame	chr12:49448739	40							5537	tgatggacctgcagcttctg	tgcagtcctgaggagtctcc	0/2	7702329307	-	PRESENT	Absent	Not a KO	-	-	490
MCF10A_MLL2_15	MCF10A	MLL2	15	No	Yes	2	CTCCCGCTGCCCGTGTAGAC	3	224	Deletion	ACGCCGCA		out of frame	chr12:49448516	63	Deletion	ACGCCGCA		out of frame	chr12:49448516	63							5537	caactcaaagcgccgtagc	ctggcgtggtactgatgctt	0/2	10050736053	-	PRESENT	Absent	Not a KO	MCF10A_MLL2_15	-	491
MCF10A_MLL2_7	MCF10A	MLL2	7	Yes	Yes	1	CAGAGAGCACAACGCCGCAC	3	224	Deletion	AACGCCGCAC		out of frame	chr12:49448515	63	Deletion	GACTGGGCTCCCCGCAGTTACAGAGAGCACAACGCCG		out of frame	chr12:49448485	64							5537	caactcaaagcgccgtagc	ctggcgtggtactgatgctt	0/2	8776096836	-	Absent	Absent	Knockout	MCF10A_MLL2_7	MCF10A_MLL2_7	489
MCF10A_MLL2_7	MCF10A	MLL2	7	Yes	No	2	CTCCCGCTGCCCGTGTAGAC	3	224	SBS	C	T	SBS	chr12:49448463	n/a	NONE				n/a	n/a							5537	gacaccactggacaccgg	cggcgttgtgctctctgtaa	0/0	8776096836	-	Absent	Absent	Knockout	MCF10A_MLL2_7	MCF10A_MLL2_7	489
MCF10A_MSH2_104	MCF10A	MSH2	104	No	Yes	4	ATCAAGTACATGGGGCCGGC	1	336	Deletion	CGGC		out of frame	chr2:47630536	69	Deletion	CGGC		out of frame	chr2:47630536	69							934	gaggtgttcaagacccaggg	cactctctgaggcgggaaag	0/2	6782700061	-	Absent	Absent	Knockout	MCF10A_MSH2_104	MCF10A_MSH2_104	540
MCF10A_MSH2_173	MCF10A	MSH2	173	No	Yes	4	ATCAAGTACATGGGGCCGGC	1	336	Insertion		C	out of frame	chr2:47630536	69	Insertion		C	out of frame	chr2:47630536	69							934	gaggtgttcaagacccaggg	cactctctgaggcgggaaag	0/2	6514133749	-	Absent	Absent	Knockout	MCF10A_MSH2_173	MCF10A_MSH2_173	541
MCF10A_MSH6_54	MCF10A	MSH6	54	No	Yes	1	GATCCTTTAAGCTCTAAGAA	5	266	Deletion	CCCTTCT		out of frame	chr2:48030645	1087	Deletion	TACCCCCCCCTTCTTAGAGCTTA		out of frame	chr2:48030638	1084							1360	ATAGTCGAGGGGGTgatggt	atgcaaggatggcgtgatcc	0/2	8263570277	-	Absent-punctae foci	Absent	Knockout	MCF10A_MSH6_54	MCF10A_MSH6_54	542
MCF10A_MTAP_15	MCF10A	MTAP	15	No	Yes	3	ACGGCTCAGCCATTGGAATA	5	103	Deletion	TATTCCA		out of frame	chr9:21837970	137	Deletion	TATTCCA		out of frame	chr9:21837970	137							283	accttccagaaagactacacacc	cctcagtccttctatgatggaagtc	0/2	-	Absent	-	-	Knockout	MCF10A_MTAP_15	-	493
MCF10A_MTAP_8	MCF10A	MTAP	8	Yes	Yes	2	AAATACCATACCTTGCAAGG	3	59	Insertion		T	out of frame	chr9:21816766	58	Insertion		T	out of frame	chr9:21816766	58							283	tcctttagtagtaacatccaaaaagcttaAA	catgcagccatctgatgcct	0/2	-	Absent	-	-	Knockout	MCF10A_MTAP_8	-	492
MCF10A_MTAP_8	MCF10A	MTAP	8	Yes	No	3	ACGGCTCAGCCATTGGAATA	5	103	Deletion	TTCCA		out of frame	chr9:21837972	138	Deletion	TTCCA		out of frame	chr9:21837972	138							283	accttccagaaagactacacacc	cctcagtccttctatgatggaagtc	0/2	-	Absent	-	-	Knockout	MCF10A_MTAP_8	-	492
MCF10A_MTAP_8	MCF10A	MTAP	8	Yes	No	6	GCCAGAGGCCATGTCTGCAC	1	146	NONE				n/a	n/a	NONE				n/a	n/a							283	ggctcatctcaccttcacgg	gctcgcttggttcccttagt	0/0	-	-	-	-	Knockout	MCF10A_MTAP_8	-	492
MCF10A_NF1_1	MCF10A	NF1	1	Yes	No	2	TTTCTTCACACCTGTCGTGA	4	191	Deletion	TG		out of frame	chr17:29490290	125	NONE				n/a	n/a							2839	cgatgctggtcaaacagttgc	cccagaggcagaattccgaa	0/1	9069551837	-	-	Absent	Knockout	MCF10A_NF1_1	MCF10A_NF1_1	494
MCF10A_NF1_1	MCF10A	NF1	1	Yes	Yes	3	GTTGTGCTCAGTACTGACTT	2	144	Deletion	CAGT		out of frame	chr17:29483042	34	Deletion	TCAGTACTGAGCACAACAAG		out of frame	chr17:29483041	34							2839	ggccgcttataaccaaagaaaactt	tttcagcttccaataaaaacaggaca	0/2	9069551837	-	-	Absent	Knockout	MCF10A_NF1_1	MCF10A_NF1_1	494
MCF10A_NF1_7A1	MCF10A	NF1	7A1	No	Yes	4	GGTGGAATGGGTCCAGGCCG	1	443	Deletion	G		out of frame	chr17:29422361	12	Deletion	G		out of frame	chr17:29422361	12							2839	ggcccacccttccctcc	cggttacctgctcgtcgaag	0/2	7557884808	-	-	Absent	Knockout	-	MCF10A_NF1_7A1	565
MCF10A_NF1_7B2	MCF10A	NF1	7B2	No	Yes	4	GGTGGAATGGGTCCAGGCCG	1	443	Deletion	G		out of frame	chr17:29422361	12	Deletion	G		out of frame	chr17:29422361	12							2839	gacatggccgcgcacag	ccctcacctactctgtcccc	0/2	10437707288	-	-	Absent	Knockout	MCF10A_NF1_7B2	MCF10A_NF1_7B2	566
MCF10A_NF1_A1	MCF10A	NF1	A1	No	Yes	5	AGCAGGTAACCGGCCCGTGG	1	443	Deletion	TGGCG		out of frame	chr17:29422400	intron	Insertion		TC	out of frame	chr17:29422400	intron	SBS	C	T	SBS	chr17:29422398	intron	2839	gaatgggtccaggccgtg	ccctcacctactctgtcccc	0/2	-	-	-	-	Not Validated	-	-	711
MCF10A_NF1_A3	MCF10A	NF1	A3	No	Yes	4	GGTGGAATGGGTCCAGGCCG	1	443	Deletion	ATGGGTCCAGG		out of frame	chr17:29422351	8	Deletion	ATGGGTCCAGG		out of frame	chr17:29422351	8							2839	ggcccacccttccctcc	cggttacctgctcgtcgaag	0/2	-	-	-	-	Not Validated	-	-	712
MCF10A_NF1_A4	MCF10A	NF1	A4	No	Yes	4/5		1	443	Insertion		GAGG	out of frame	chr17:29422399	intron	Insertion		GAGG	out of frame	chr17:29422399	intron							2839	gaatgggtccaggccgtg	ccctcacctactctgtcccc	0/2	-	-	-	-	Not Validated	-	-	713
MCF10A_NF1_B1	MCF10A	NF1	B1	No	Yes	5	AGCAGGTAACCGGCCCGTGG	1	443	Deletion	TGGCG		out of frame	chr17:29422400	intron	Insertion		TC	out of frame	chr17:29422400	intron	SBS	C	T	SBS	chr17:29422398	intron	2839	gaatgggtccaggccgtg	ccctcacctactctgtcccc	0/2	-	-	-	-	Not Validated	-	-	714
MCF10A_NF1_B2	MCF10A	NF1	B2	Yes	Yes	3	GTTGTGCTCAGTACTGACTT	2	144	Deletion	T		out of frame	chr17:29483041	34	Deletion	AAGTCAG		out of frame	chr17:29483038	33							2839	ggccgcttataaccaaagaaaactt	tttcagcttccaataaaaacaggaca	0/2	-	-	-	-	Not Validated	-	-	715
MCF10A_NF1_B2	MCF10A	NF1	B2	Yes	No	5	AGCAGGTAACCGGCCCGTGG	1	443	Deletion	TAACCGGCCCGTGG		out of frame	chr17:29422389	21	Insertion		GGAAGGTGGGAGCGGAGGTGGGAGCGGGAGG	out of frame	chr17:29422399	intron							2839	gaatgggtccaggccgtg	ccctcacctactctgtcccc	0/2	-	-	-	-	Not Validated	-	-	715
MCF10A_NF1_B4	MCF10A	NF1	B4	No	Yes	4	GGTGGAATGGGTCCAGGCCG	1	443	Deletion	CCGTGGTCAGCCGCTTCGACGAGCAGGTAACCGGCCCG		out of frame	chr17:29422362	12	Deletion	CCGTGGTCAGCCGCTTCGACGAGCAGGTAACCGGCCCG		out of frame	chr17:29422362	12							2839	gacatggccgcgcacag	ccctcacctactctgtcccc	0/2	-	-	-	-	Not Validated	MCF10A_NF1_B4	-	716
MCF10A_NF1_B6	MCF10A	NF1	B6	No	Yes	3	GTTGTGCTCAGTACTGACTT	2	144	Deletion	G		out of frame	chr17:29483040	34	Insertion		GTGTTGTGCT	out of frame	chr17:29483041	34							2839	ggccgcttataaccaaagaaaactt	tttcagcttccaataaaaacaggaca	0/2	-	-	-	-	Not Validated	-	-	717
MCF10A_NF1_C3	MCF10A	NF1	C3	Yes	No	3	GTTGTGCTCAGTACTGACTT	2	144	Deletion	CAGT		out of frame	chr17:29483042	34	Deletion	ACACACATACCAAAGTCA		in frame	chr17:29483026	29							2839	ggccgcttataaccaaagaaaactt	tttcagcttccaataaaaacaggaca	1/1	-	-	-	-	Not Validated	-	-	718
MCF10A_NF1_C3	MCF10A	NF1	C3	Yes	Yes	5	AGCAGGTAACCGGCCCGTGG	1	443	Deletion	CCGTGGC		out of frame	chr17:29422397	intron	Deletion	CCGTGGC		out of frame	chr17:29422397	intron							2839	gaatgggtccaggccgtg	ccctcacctactctgtcccc	0/2	-	-	-	-	Not Validated	-	-	718
MCF10A_NF1_C6	MCF10A	NF1	C6	Yes	No	3	GTTGTGCTCAGTACTGACTT	2	144	Deletion	GTCAGTACTGAGCACAACAAGGAATGTCTAATCAATATTTCCAAA		in frame	chr17:29483040	34	Deletion	GTCAGTACTGAGCACAACAAGGAATGTCTAATCAATATTTCCAAA		in frame	chr17:29483040	34							2839	ggccgcttataaccaaagaaaactt	tttcagcttccaataaaaacaggaca	2/0	-	-	-	-	Not Validated	-	-	719
MCF10A_NF1_C6	MCF10A	NF1	C6	Yes	Yes	5	AGCAGGTAACCGGCCCGTGG	1	443	Deletion	CGTGGCGGGC		out of frame	chr17:29422398	intron	Deletion	CGTGGCGGGC		out of frame	chr17:29422398	intron							2839	gaatgggtccaggccgtg	ccctcacctactctgtcccc	0/2	-	-	-	-	Not Validated	-	-	719
MCF10A_NOTCH1_1	MCF10A	NOTCH1	1	No	Yes	1	GGCACCTGCCACAACGAGGT	4	339	Deletion	CTCGTTGTGGC		out of frame	chr9:139417450	195	Deletion	CTCGTTGTGGC		out of frame	chr9:139417450	195							2555	aggatgtcaacgagtgtggc	ctcgcagttggggccag	0/2	7667811204	Absent	-	Absent	Knockout	MCF10A_NOTCH1_1	MCF10A_NOTCH1_1	495
MCF10A_NOTCH1_14	MCF10A	NOTCH1	14	No	Yes	1	GGCACCTGCCACAACGAGGT	4	339	Deletion	GTAGGAGCCGACCTCG		out of frame	chr9:139417438	202	Deletion	GTAGGAGCCGACCTCG		out of frame	chr9:139417438	202							2555	aggatgtcaacgagtgtggc	ctcgcagttggggccag	0/2	6599555756	Absent	-	Absent	Knockout	MCF10A_NOTCH1_14	MCF10A_NOTCH1_14	496
MCF10A_PTCH1_2	MCF10A	PTCH1	2	No	Yes	5	GGGGTCTGTATCATGAGTTG	3	190	Deletion	TTGAG		out of frame	chr9:98248083	155	Insertion		T	out of frame	chr9:98248084	155							1447	ggtgttgtaggagcgcttct	cgccagaagattggagaagagg	0/2	8078404532	-	-	Absent	Knockout	MCF10A_PTCH1_2	MCF10A_PTCH1_2	497
MCF10A_PTCH1_5	MCF10A	PTCH1	5	Yes	No	2	CAAAGAGACCCGCAGCGACA	1	343	Deletion	GCTGCGGGTC		out of frame	chr9:98278911	61	Deletion	GCTGCGGGTC		out of frame	chr9:98278911	61							1447	ttttgtaaagacggaggaggagg	tcccagtcttccctcgtctc	0/2	9411049197	-	-	Absent	Knockout	MCF10A_PTCH1_5	MCF10A_PTCH1_5	498
MCF10A_PTCH1_5	MCF10A	PTCH1	5	Yes	Yes	6	GCAGAGGTAAACCTCCTTTG	6	199	Deletion	AGGAGGTT		out of frame	chr9:98242858	251	Deletion	AGGAGGTT		out of frame	chr9:98242858	251							1447	cgcagccgtgttactttacg	actcttccaggaattccaaaggg	0/2	9411049197	-	-	Absent	Knockout	MCF10A_PTCH1_5	MCF10A_PTCH1_5	498
MCF10A_PTEN_1	MCF10A	PTEN	1	No	Yes	4	TGGGAATAGTTACTCCCTGG	6	142	Insertion		A	out of frame	chr10:89711873	Intron	Deletion	TCCACCAGGGAGTA		out of frame	chr10:89711867	Intron and 164							403	acacatagcgcctctgacTG	tggctacgacccagttacca	0/2	5571728985	Absent	Absent	Absent	Knockout	MCF10A_PTEN_1	MCF10A_PTEN_1	499
MCF10A_PTEN_8	MCF10A	PTEN	8	No	Yes	4	TGGGAATAGTTACTCCCTGG	6	142	Deletion	GG		out of frame	chr10:89711875	165	Deletion	GGAG		out of frame	chr10:89711875	165							403	agctataataatacacatagcgcctct	acgacccagttaccatagcaatt	0/2	-	PRESENT	-	-	Not a KO	-	-	500
MCF10A_SMARCB1_10	MCF10A	SMARCB1	10	No	Yes	4	CGCCATCATCATCATTGCGG	1	300	Deletion	CCGCAATG		out of frame	chr22:24129352	1	Deletion	CCGCAATG		out of frame	chr22:24129352	1							385	ctggaacttcacgggcttct	ccagccctcctgatccct	0/2	-	Present	-	-	Not a KO	-	-	501
MCF10A_SMARCB1_12	MCF10A	SMARCB1	12	No	Yes	4	CGCCATCATCATCATTGCGG	1	300	Deletion	TGCCGCCG		out of frame	chr22:24129347	5' untranslated	Deletion	A		out of frame	chr22:24129357	1							385	cgtcctccagctggaacttc	ccctcctgatccctcgca	0/2	-	Present	-	-	Not a KO	-	-	502
MCF10A_SMARCB1_16	MCF10A	SMARCB1	16	No	Yes	4	CGCCATCATCATCATTGCGG	1	300	Deletion	AT		out of frame	chr22:24129357	1	Deletion	AT		out of frame	chr22:24129357	1							385	ctggaacttcacgggcttct	ccagccctcctgatccct	0/2	-	Present	-	-	Not a KO	-	-	503
MCF10A_STAG2_9	MCF10A	STAG2	9	No	Yes	2	AGTCCCACATGCTATCCACA	15	118	Deletion	ATAGCATGTGG		out of frame	chrX:123195102	482	Deletion	ATAGCATGTGG		out of frame	chrX:123195102	482	Deletion	ATAGCATGTGG		out of frame	chrX:123195102	482	1231	cccagtctttcagcagctca	attgtctaagaccacattgctcttttt	0/2	9846093053	Absent	-	Absent	Knockout	MCF10A_STAG2_9	MCF10A_STAG2_9	504
MCF10A_STAG2_A4	MCF10A	STAG2	A4	No	Yes	1	CTTCAGTCGTAGAGATCCAG	14	112	Deletion	TAGAGATC		out of frame	chrX:123191728	439	Deletion	TAGAGATC		out of frame	chrX:123191728	439							1231	TTGTTGTTGTTGTCGTAAAATAAATATTTT	GGTTGGCATTTGGACCTTGTC	0/2	8904898928	Absent	-	Absent	Knockout	MCF10A_STAG2_A4	MCF10A_STAG2_A4	570
MCF10A_STAG2_B2	MCF10A	STAG2	B2	No	Yes	2	AGTCCCACATGCTATCCACA	15	118	Deletion	ATAGCATGTGG		out of frame	chrX:123195102	482	Deletion	ATAGCATGTGG		out of frame	chrX:123195102	482							1231	cccagtctttcagcagctca	attgtctaagaccacattgctcttttt	0/2	-	Absent	-	-	Knockout	-	-	572
MCF10A_STAG2_C3	MCF10A	STAG2	C3	No	Yes	1	CTTCAGTCGTAGAGATCCAG	14	112	Insertion		TCTACGATTC	out of frame	chrX:123191735	442	Deletion	C		out of frame	chrX:123191736	442							1231	TTGTTGTTGTTGTCGTAAAATAAATATTTT	GGTTGGCATTTGGACCTTGTC	0/2	-	Absent	-	-	Knockout	-	-	571
MCF10A_STAG2_C5	MCF10A	STAG2	C5	No	Yes	1	CTTCAGTCGTAGAGATCCAG	14	112	Deletion	C		out of frame	chrX:123191736	442	Deletion	ATCCAGAG		out of frame	chrX:123191733	441							1231	TTGTTGTTGTTGTCGTAAAATAAATATTTT	GGTTGGCATTTGGACCTTGTC	0/2	8769782280	Absent	-	Absent	Knockout	-	MCF10A_STAG2_C5	569
MCF10A_TET2_B3	MCF10A	TET2	B3	Yes	Yes	3	GCGAGCTGGCCACACCTGTG	6	209	Insertion		T	out of frame	chr4:106164793	1221	Insertion		T	out of frame	chr4:106164793	1221							2002	tcgcagaagcagcagtgaag	tccttcccacaccaggatga	0/2	8557337428	-	-	Absent	Knockout	MCF10A_TET2_B3	MCF10A_TET2_B3	556
MCF10A_TET2_B3	MCF10A	TET2	B3	Yes	No	5	CAAGTCGTTATTTGACCATA	3	3455	Deletion	C		out of frame	chr4:106158226	1064	Deletion	C		out of frame	chr4:106158226	1064							2002	gaccatggagcagcatctga	aaactgtgactggccctgac	0/2	8557337428	-	-	Absent	Knockout	MCF10A_TET2_B3	MCF10A_TET2_B3	556
MCF10A_TET2_B6	MCF10A	TET2	B6	Yes	Yes	3	GCGAGCTGGCCACACCTGTG	6	209	Deletion	CACACCTGTGAGGC		out of frame	chr4:106164787	1219	Deletion	CACACC		in frame	chr4:106164787	1219							2002	tcgcagaagcagcagtgaag	tccttcccacaccaggatga	1/1	7404299721	-	-	Absent	Knockout	-	-	557
MCF10A_TET2_B6	MCF10A	TET2	B6	Yes	No	5	CAAGTCGTTATTTGACCATA	3	3455	NONE				n/a	n/a	NONE				n/a	n/a							2002	gaccatggagcagcatctga	aaactgtgactggccctgac	0/0	7404299721	-	-	Absent	Knockout	-	-	557
MCF10A_TET2_D5	MCF10A	TET2	D5	No	Yes	3	GCGAGCTGGCCACACCTGTG	6	209	Insertion		T	out of frame	chr4:106164793	1221	Insertion		T	out of frame	chr4:106164793	1221							2002	tcgcagaagcagcagtgaag	tccttcccacaccaggatga	0/2	-	-	-	-	Not Validated	-	-	561
MCF10A_TET2_E3	MCF10A	TET2	E3	No	Yes	4	ACGGCACGCTCACCAATCGC	6	209	Insertion		T	out of frame	chr4:106164912	1260	Deletion	TCAC		out of frame	chr4:106164905	1258	SBS	T	A	SBS	chr4:106164912	N1260K	2002	agacgctgaggaaatacggc	tatcagtggccgcaaagagg	0/2	7591667480	-	-	Absent	Knockout	MCF10A_TET2_E3	MCF10A_TET2_E3	562
MCF10A_TET2_E7	MCF10A	TET2	E7	Yes	No	2	GAGTTGACAGACTCTGTCTG	11	4756	Deletion	CAGA		out of frame	chr4:106196328	1554	Insertion		A	out of frame	chr4:106196327	1554							2002	cagcagagaccccagcag	ttgggccgtctcatgtatgg	0/2	8774872536	-	-	Absent	Knockout	MCF10A_TET2_E7	MCF10A_TET2_E7	563
MCF10A_TET2_E7	MCF10A	TET2	E7	Yes	Yes	4	ACGGCACGCTCACCAATCGC	6	209	Deletion	ACCAA		out of frame	chr4:106164907	1259	Deletion	ACCAA		out of frame	chr4:106164907	1259							2002	agacgctgaggaaatacggc	tatcagtggccgcaaagagg	0/2	8774872536	-	-	Absent	Knockout	MCF10A_TET2_E7	MCF10A_TET2_E7	563
MCF10A_TET2_E7	MCF10A	TET2	E7	Yes	No	5	CAAGTCGTTATTTGACCATA	3	3455	NONE				n/a	n/a	NONE				n/a	n/a							2002	gaccatggagcagcatctga	aaactgtgactggccctgac	0/0	8774872536	-	-	Absent	Knockout	MCF10A_TET2_E7	MCF10A_TET2_E7	563
MCF10A_TET2_E7	MCF10A	TET2	E7	Yes	No	6	TTCTTTAAGGTTTGGACAGA	5	94	Deletion	TTTGGACAGAAGG		out of frame	chr4:106163992	1189	NONE				n/a	n/a							2002	tgcctcttgaattcatttgctaattgt	gccttctttaccagtatagatgactct	0/1	8774872536	-	-	Absent	Knockout	MCF10A_TET2_E7	MCF10A_TET2_E7	563
MCF10A_TP53_132	MCF10A	TP53	132	No	Yes	6	CCCCTTGCCGTCCCAAGCAA	4	279	Deletion	CTTG		out of frame	chr17:7579572	38	Deletion	CTTG		out of frame	chr17:7579572	38							393	tcacccatctacagtccccc	CTGGCATTCTGGGAGCTTCA	0/2	-	-	-	-	Not Validated	-	-	-
MCF10A_TP53_135	MCF10A	TP53	135	No	Yes	5	CCCCGGACGATATTGAACAA	4	279	Deletion	TT		out of frame	chr17:7579534	51	Deletion	TT		out of frame	chr17:7579534	51							393	catctacagtcccccttgcc	ctggcattctgggagcttca	0/2	-	-	PRESENT	-	Not a KO	-	-	483
MCF10A_TP53_137	MCF10A	TP53	137	No	Yes	5	CCCCGGACGATATTGAACAA	4	279	Insertion		T	out of frame	chr17:7579535	51	Deletion	GTTCAAT		out of frame	chr17:7579533	50							393	catctacagtcccccttgcc	ctggcattctgggagcttca	0/2	8003089530	-	Absent	Absent	Knockout	MCF10A_TP53_137	MCF10A_TP53_137	484
MCF10A_TP53_142	MCF10A	TP53	142	No	Yes	6	CCCCTTGCCGTCCCAAGCAA	4	279	Deletion	CTTGG		out of frame	chr17:7579572	37	Deletion	CTTG		out of frame	chr17:7579572	38	SBS	C	G	SBS	chr17:7579563	D42H	393	tcacccatctacagtccccc	CTGGCATTCTGGGAGCTTCA	0/2	9811231171	-	Indeterminant	Absent	Knockout	MCF10A_TP53_142	MCF10A_TP53_142	485
MCF10A_TP53_145	MCF10A	TP53	145	No	Yes	5	CCCCGGACGATATTGAACAA	4	279	Insertion		T	out of frame	chr17:7579535	51	Insertion		T	out of frame	chr17:7579535	51							393	catctacagtcccccttgcc	ctggcattctgggagcttca	0/2	-	-	-	-	Not Validated	-	-	-
RPE1_APC_3	RPE1	APC	3	No	Yes	2	AAAATGTCCCTCCGTTCTTA	3	202	Insertion		TT	out of frame	chr5:112102951	96	Deletion	T		out of frame	chr5:112102948	95							2843	ccctggagtaaaactgcggt	aacccataggaacaggactgc	0/2	7738220164	-	PRESENT	Absent	Not a KO	RPE1_APC_3	-	448
RPE1_APC_4	RPE1	APC	4	Yes	Yes	3	TGATCTTGACAAAGAAGAAA	4	109	Deletion	GAAGAAA		out of frame	chr5:112111354	151	Deletion	GAAGAAA		out of frame	chr5:112111354	151							2843	aggtcattgcttcttgcTGATCTT	agtgagattctgaagttgagcgt	0/2	8363483903	-	PRESENT	Absent	Not a KO	-	-	450
RPE1_APC_4	RPE1	APC	4	Yes	No	4	GGCGTACATAGGGGGCGCCG	1	165	Insertion		C	out of frame	chr5:112043407	5' untranslated	Insertion		CCCTATGTACGCCTCCCCTATGTAC	out of frame	chr5:112043404	5' untranslated							2843	ctgagggtggtacagaagcg	gctgttggtgaggaaggtga	0/2	8363483903	-	PRESENT	Absent	Not a KO	-	-	450
RPE1_APC_5	RPE1	APC	5	No	Yes	6	GCTCCAGGACCCGAGAACTG	1	165	Deletion	AGTTCTC		out of frame	chr5:112043474	20	Deletion	TT		out of frame	chr5:112043476	21							2843	tcttcgtctcctgccgga	cccctatgtacgcctccct	0/2	8592633791	-	PRESENT	PRESENT	Not a KO	-	-	449
RPE1_APC_836	RPE1	APC	836	No	Yes	7	GCTTGCCATCTCTTCATGTT	14	6574	Deletion	CATGT		out of frame	chr5:112173548	753	Deletion	CATGT		out of frame	chr5:112173548	753							2843	GCAAATAGGCCTGCGAAGTA	AGTGCTGAGCATCTAATTCTGCT	0/2	-	-	Absent	-	Knockout	-	RPE1_APC_836	653
RPE1_APC_840	RPE1	APC	840	No	Yes	10	CCGGGGCAGTAAAGAGGCTC	8	379	Deletion	GG		out of frame	chr5:112154863	378	Deletion	GG		out of frame	chr5:112154863	378							2843	TTCCTCTCCTCATCCAGCTTT	TCAGGCTGTGAGTGAATGATG	0/2	-	-	PRESENT	-	Not a KO	-	-	-
RPE1_APC_842	RPE1	APC	842	No	Yes	12	GGCAACTTCTGGTAATGGTC	6	105	Insertion		TG	out of frame	chr5:112137075	277	Insertion		TG	out of frame	chr5:112137075	277							2843	GGCAGAATGAAGGTCAAGGA	CCATCTTGCTTCATACTTTTCTGA	0/2	-	-	-	-	Not Validated	RPE1_APC_842	-	809
RPE1_APC_843	RPE1	APC	843	No	Yes	8	TTACTACGATGAGATGCCTT	14	6574	Deletion	AGGCA		out of frame	chr5:112173636	782	Deletion	AGGCA		out of frame	chr5:112173636	782							2843	TGTCGATTGGTGTCAAAAACA	AGATGCTCAGCACTTATCAGAAACT	0/2	-	-	-	-	Not Validated	RPE1_APC_843	-	810
RPE1_APC_845	RPE1	APC	845	No	Yes	8	TTACTACGATGAGATGCCTT	14	6574	Deletion	AGGCA		out of frame	chr5:112173636	782	Deletion	TTAAGTCCCAAGGCAT		out of frame	chr5:112173626	779							2843	CATCATGTCGATTGGTGTCAA	GATGCTCAGCACTTATCAGAAACTT	0/2	-	-	Absent	-	Knockout	-	RPE1_APC_845	654
RPE1_APC_854	RPE1	APC	854	No	Yes	10	CCGGGGCAGTAAAGAGGCTC	8	379	Deletion	AGGCTCGGGCCAGGGCCAG		out of frame	chr5:112154862	378	Deletion	AGGCTCGGGCCAGGGCCAG		out of frame	chr5:112154862	378							2843	TTCCTCTCCTCATCCAGCTTT	TCAGGCTGTGAGTGAATGATG	0/2	-	-	PRESENT	-	Not a KO	-	-	-
RPE1_ARID1A_1.C7	RPE1	ARID1A	1.C7	No	Yes	3	GTGTCGTCGACTGCTGGGAG	3	453	Insertion		C	out of frame	chr1:27057901	537	Insertion		C	out of frame	chr1:27057901	537							2285	catcccagcctccacatcag	GCCTGTggctgtgagtagg	0/2	6452739132	-	Absent	Absent	Knockout	RPE1_ARID1A_1.C7	RPE1_ARID1A_1.C7	506
RPE1_ARID1A_B3	RPE1	ARID1A	B3	Yes	Yes	4	GCGGTACCCGATGACCATGC	2	213	Insertion		G	out of frame	chr1:27056304	434	Insertion		G	out of frame	chr1:27056304	434							2285	cgcagcaaggacatgggta	gtgtataagagaggccgccc	0/2	-	-	-	-	Not Validated	-	-	-
RPE1_ARID1A_B3	RPE1	ARID1A	B3	Yes	No	5	CCCCTCAATGACCTCCAGTA	4	117	Deletion	TGACCTCCAGTAA		out of frame	chr1:27059216	618	Deletion	TGACCTCCAGTAA		out of frame	chr1:27059216	618							2285	ttgggtctcaggcatcctca	ggagggtcttgactgaaggc	0/2	-	-	-	-	Not Validated	-	-	-
RPE1_ARID1A_D2	RPE1	ARID1A	D2	Yes	No	2	GAATGGAGACTTGCTAGGAG	18	892	NONE				n/a	n/a	NONE				n/a	n/a							2285	CATTCCTCAGgtatccagccc	cccagagtgcaggaatggag	0/0	11152126034	-	PRESENT	Absent	Not a KO	-	-	509
RPE1_ARID1A_D2	RPE1	ARID1A	D2	Yes	Yes	4	GCGGTACCCGATGACCATGC	2	213	Insertion		G	out of frame	chr1:27056304	434	Insertion		G	out of frame	chr1:27056304	434							2285	cgcagcaaggacatgggta	gtgtataagagaggccgccc	0/2	11152126034	-	PRESENT	Absent	Not a KO	-	-	509
RPE1_ARID1A_D2	RPE1	ARID1A	D2	Yes	No	5	CCCCTCAATGACCTCCAGTA	4	117	Insertion		A	out of frame	chr1:27059224	621	Insertion		A	out of frame	chr1:27059224	621							2285	ttgggtctcaggcatcctca	ggagggtcttgactgaaggc	0/2	11152126034	-	PRESENT	Absent	Not a KO	-	-	509
RPE1_ARID1A_D5	RPE1	ARID1A	D5	Yes	No	1	GTTTCCAAGACCAGTCTCTG	20	1734	Insertion		A	out of frame	chr1:27106735	2116	Deletion	GA		out of frame	chr1:27106736	2116							2285	tcctacactgggcagtttgc	tgctgagtttgctgagggtt	0/2	9126349077	-	Absent	Absent	Knockout	RPE1_ARID1A_D5	RPE1_ARID1A_D5	510
RPE1_ARID1A_D5	RPE1	ARID1A	D5	Yes	No	3	GTGTCGTCGACTGCTGGGAG	3	453	NONE				n/a	n/a	NONE				n/a	n/a							2285	catcccagcctccacatcag	GCCTGTggctgtgagtagg	0/0	9126349077	-	Absent	Absent	Knockout	RPE1_ARID1A_D5	RPE1_ARID1A_D5	510
RPE1_ARID1A_D5	RPE1	ARID1A	D5	Yes	Yes	4	GCGGTACCCGATGACCATGC	2	213	Insertion		A	out of frame	chr1:27056304	434	Deletion	TGCA		out of frame	chr1:27056305	434							2285	cgcagcaaggacatgggta	gtgtataagagaggccgccc	0/2	9126349077	-	Absent	Absent	Knockout	RPE1_ARID1A_D5	RPE1_ARID1A_D5	510
RPE1_ATM_295	RPE1	ATM	295	No	Yes	1	AGCTAGAAATAGTTGTACTC	40	88	Insertion		T	out of frame	chr11:108183168	1983	Deletion	GCCAGAATACAA		in frame	chr11:108183161	1981							3056	TCTTGTGACAAACAGAAGTCTTGC	GCCTCTAATATTTACCTGTAAACTTATTCCA	1/1	-	-	-	-	Not Validated	-	-	-
RPE1_ATM_296	RPE1	ATM	296	No	Yes	2	AGACTACAAGAGAAACTGAA	63	184	Insertion		T	out of frame	chr11:108236114	3017	Insertion		T	out of frame	chr11:108236114	3017							3056	ttcaacaaagtagctgaacgtgtc	ttgtccaccaacactgagca	0/2	-	-	-	-	Not Validated	-	-	-
RPE1_ATM_297	RPE1	ATM	297	No	Yes	6	AAACAATTAAACATCTAGAT	3	113	Indel	CTA	TCATTTG	in frame	chr11:108098559	43	Insertion		A	out of frame	chr11:108098559	43							3056	aagcgcctgattcgagatcc	acctaaaaacagcatcccaattcaaa	1/1	-	-	-	-	Not Validated	-	-	-
RPE1_ATM_298	RPE1	ATM	298	No	Yes	1	AGCTAGAAATAGTTGTACTC	40	88	Deletion	A		out of frame	chr11:108183169	1984	Deletion	GAATA	CT	out of frame	chr11:108183165	1982							3056	TCTTGTGACAAACAGAAGTCTTGC	GCCTCTAATATTTACCTGTAAACTTATTCCA	0/2	-	-	-	-	Not Validated	-	-	-
RPE1_ATM_301	RPE1	ATM	301	No	Yes	6	AAACAATTAAACATCTAGAT	3	113	Indel	CTA	TCATTTG	in frame	chr11:108098559	43	Insertion		A	out of frame	chr11:108098559	43							3056	aagcgcctgattcgagatcc	acctaaaaacagcatcccaattcaaa	1/1	-	PRESENT	-	-	Not a KO	-	-	512
RPE1_ATM_302	RPE1	ATM	302	No	Yes	6	AAACAATTAAACATCTAGAT	3	113	Deletion	TAGATC		in frame	chr11:108098558	43	Deletion	TAGATC		in frame	chr11:108098558	43							3056	aagcgcctgattcgagatcc	acctaaaaacagcatcccaattcaaa	2/0	-	PRESENT	-	-	Not a KO	-	-	513
RPE1_ATM_303	RPE1	ATM	303	No	Yes	2	AGACTACAAGAGAAACTGAA	63	184	Insertion		T	out of frame	chr11:108236114	3017	Insertion		T	out of frame	chr11:108236114	3017							3056	ttcaacaaagtagctgaacgtgtc	ttgtccaccaacactgagca	0/2	8902786175	Absent	-	Absent	Knockout	RPE1_ATM_303	RPE1_ATM_303	514
RPE1_ATM_304	RPE1	ATM	304	No	Yes	6	AAACAATTAAACATCTAGAT	3	113	Deletion	TAGATC		in frame	chr11:108098558	43	Deletion	TAGATC		in frame	chr11:108098558	43							3056	aagcgcctgattcgagatcc	acctaaaaacagcatcccaattcaaa	2/0	7562026273	Absent	-	Absent	Knockout	RPE1_ATM_304	-	515
RPE1_ATM_305	RPE1	ATM	305	No	Yes	6	AAACAATTAAACATCTAGAT	3	113	Deletion	TAGATC		in frame	chr11:108098558	43	Deletion	TAGATC		in frame	chr11:108098558	43							3056	aagcgcctgattcgagatcc	acctaaaaacagcatcccaattcaaa	2/0	-	Indeterminant	-	-	Not Validated	-	-	516
RPE1_ATM_306	RPE1	ATM	306	No	Yes	2	AGACTACAAGAGAAACTGAA	63	184	Insertion		T	out of frame	chr11:108236114	3017	Insertion		T	out of frame	chr11:108236114	3017							3056	ttcaacaaagtagctgaacgtgtc	ttgtccaccaacactgagca	0/2	-	Absent	-	-	Knockout	RPE1_ATM_306	RPE1_ATM_306	517
RPE1_ATM_309	RPE1	ATM	309	No	Yes	2	AGACTACAAGAGAAACTGAA	63	184	Insertion		T	out of frame	chr11:108236114	3017	Insertion		T	out of frame	chr11:108236114	3017							3056	ttcaacaaagtagctgaacgtgtc	ttgtccaccaacactgagca	0/2	-	PRESENT	-	-	Not a KO	-	-	518
RPE1_ATM_310	RPE1	ATM	310	No	Yes	2	AGACTACAAGAGAAACTGAA	63	184	Insertion		T	out of frame	chr11:108236114	3017	Insertion		T	out of frame	chr11:108236114	3017							3056	ttcaacaaagtagctgaacgtgtc	ttgtccaccaacactgagca	0/2	-	PRESENT	-	-	Not a KO	-	-	519
RPE1_ATRX_251	RPE1	ATRX	251	No	Yes	6	CTTGCAATGAATCAAAACAC	2	113	Insertion		T	out of frame	chrx:76972616	42	Insertion		T	out of frame	chrx:76972616	42							2492	gttctcctccacgacttgca	agctgctctctgaataaaataaatggtt	0/2	-	-	PRESENT	-	Not a KO	-	-	521
RPE1_ATRX_768	RPE1	ATRX	768	No	Yes	8	GTATGATTTAAAGACTCAGG	10	3074	Deletion	GAGTCT		in frame	chrX:76938440	768	Deletion	GAGTCT		in frame	chrX:76938440	768							2492	ACTTTTTCGTTTCCTTTTTCCTTT	GGTGAGCAGGATGAGTCACA	2/0	-	-	PRESENT	-	Not a KO	-	-	-
RPE1_ATRX_776	RPE1	ATRX	776	No	Yes	11	AGATTTCTTATGTTCACCAC	10	3074	Deletion	ACC		in frame	chrX:76939278	490	Deletion	CACCGGTAC		in frame	chrX:76939277	488							2492	CAGAAGTGTTGGCAGGTTCA	CACATGCATCAGAATGTTCCA	2/0	-	-	-	-	Not Validated	-	-	-
RPE1_ATRX_779	RPE1	ATRX	779	No	Yes	11	AGATTTCTTATGTTCACCAC	10	3074	Deletion	ACC		in frame	chrX:76939278	490	Deletion	ACC		in frame	chrX:76939278	490							2492	CAGAAGTGTTGGCAGGTTCA	CACATGCATCAGAATGTTCCA	2/0	-	-	PRESENT	-	Not a KO	-	-	-
RPE1_BRCA2_0.25D4	RPE1	BRCA2	0.25D4	No	Yes	1	TGGTCTCACATGCTAATTCA	11	4932	Deletion	AAGACCTTGAATTAGCATGTGA		out of frame	chr13:32913213	1574	Insertion		GTGAGACC	out of frame	chr13:32913223	1577							3418	GGGCAAAGACCCTAAAGTacaga	ttacactttggggcagctgt	0/2	7996377269	-	-	Present	Not a KO	-	-	522
RPE1_BRCA2_334	RPE1	BRCA2	334	No	Yes	2	GAGATAATCTTCTGAACTGG	27	1511	Deletion	CCAGTTCAGAA		out of frame	chr13:32972771	3374	Deletion	CCAGTTCAGAA		out of frame	chr13:32972771	3374							3418	ACCCAAGCTCTTTTGTCTGGT	acaacgtcgtttcagtctgaga	0/2	-	-	-	-	Not Validated	-	-	701
RPE1_BRCA2_335	RPE1	BRCA2	335	Yes	No	1	TGGTCTCACATGCTAATTCA	11	4932	Deletion	AGACCTTGAA		out of frame	chr13:32913214	1574	Deletion	AAAGACCTTGAATTAGCATGT		in frame	chr13:32913212	1574							3418	GGGCAAAGACCCTAAAGTacaga	ttacactttggggcagctgt	1/1	-	-	-	-	Not Validated	-	-	702
RPE1_BRCA2_335	RPE1	BRCA2	335	Yes	Yes	3	GAAACTGAAGCCTCTGAAAG	10	1116	Deletion	A		out of frame	chr13:32907227	538	Deletion	A		out of frame	chr13:32907227	538							3418	gactttcaatgcaagtttttcaggtc	gagtcctccttctgtgagcaaa	0/2	-	-	-	-	Not Validated	-	-	702
RPE1_BRCA2_343	RPE1	BRCA2	343	Yes	No	2	GAGATAATCTTCTGAACTGG	27	1511	Insertion		GACTGCTTCTGTG	out of frame	chr13:32972774	3375	SBS	C	T	SBS	chr13:32914236	T1915M							3418	ACCCAAGCTCTTTTGTCTGGT	acaacgtcgtttcagtctgaga	0/1	-	-	-	-	Not Validated	-	-	703
RPE1_BRCA2_343	RPE1	BRCA2	343	Yes	Yes	5	CGATTACCTGTGTACCCTTT	13	70	Deletion	ACCCTT		in frame	chr13:32921025	2333	Deletion	GTACCCTTT		in frame	chr13:32921023	2333							3418	gcatcatgtttctttagagccga	cgttagtgtcattatttttagaaatgttcattta	2/0	-	-	-	-	Not Validated	-	-	703
RPE1_BRCA2_383	RPE1	BRCA2	383	No	Yes	2	GAGATAATCTTCTGAACTGG	27	1511	Insertion		G	out of frame	chr13:32972774	3375	Deletion	A		out of frame	chr13:32972773	3375							3418	ACCCAAGCTCTTTTGTCTGGT	acaacgtcgtttcagtctgaga	0/2	-	-	-	-	Not Validated	-	-	704
RPE1_BRCA2_C11	RPE1	BRCA2	C11	Yes	No	1	TGGTCTCACATGCTAATTCA	11	4932	Insertion		A	out of frame	chr13:32913223	1577	Deletion	ACCTTGAATTAG		in frame	chr13:32913216	1575	SBS	A	G		chr13:32913214	K1574K	3418	GGGCAAAGACCCTAAAGTacaga	ttacactttggggcagctgt	1/1	11378149534	-	-	Present	Not a KO	RPE1_BRCA2_C11	-	524
RPE1_BRCA2_C11	RPE1	BRCA2	C11	Yes	Yes	2	GAGATAATCTTCTGAACTGG	27	1511	Deletion	CA		out of frame	chr13:32972772	3374	Insertion		GAGAT	out of frame	chr13:32972772	3374							3418	TCTTTTGTCTGGTtcaacaggaga	agagatgtagtacaacgtcgtttca	0/2	11378149534	-	-	Present	Not a KO	RPE1_BRCA2_C11	-	524
RPE1_BRCA2_C11	RPE1	BRCA2	C11	Yes	No	6	ACTTATTAAATGAATTTGAC	12	96	Insertion		T	out of frame	chr13:32918732	2293	NONE			n/a	n/a	n/a							3418	ctttttaggagaaccctcaatcaaaaga	gagtgctttttgaagcctttaagga	0/1	11378149534	-	-	Present	Not a KO	RPE1_BRCA2_C11	-	524
RPE1_BRCA2_D3	RPE1	BRCA2	D3	No	Yes	2	GAGATAATCTTCTGAACTGG	27	1511	Deletion	TTCAG		out of frame	chr13:32972775	3375	Deletion	CTCCCACCAGTTCAG		in frame	chr13:32972765	3372							3418	TCTTTTGTCTGGTtcaacaggaga	agagatgtagtacaacgtcgtttca	1/1	10566855832	-	-	Present	Not a KO	-	-	525
RPE1_BRCA2_G4	RPE1	BRCA2	G4	Yes	Yes	2	GAGATAATCTTCTGAACTGG	27	1511	Deletion	AG		out of frame	chr13:32972773	3375	Deletion	AG		out of frame	chr13:32972773	3375							3418	ACCCAAGCTCTTTTGTCTGGT	acaacgtcgtttcagtctgaga	0/2	8557727754	-	-	Present	Not a KO	-	-	526
RPE1_BRCA2_G4	RPE1	BRCA2	G4	Yes	No	4	ATGTAGCACGCATTCACATA	11	4932	SBS	C	T	SBS	chr13:32914236	T1915M	NONE			n/a	n/a	n/a							3418	ggcaggttgttacgaggcat	tggttatgttgtaaaatttcttcactctga	0/0	8557727754	-	-	Present	Not a KO	-	-	526
RPE1_BRCA2_G4	RPE1	BRCA2	G4	Yes	No	5	CGATTACCTGTGTACCCTTT	13	70	NONE			n/a	n/a	n/a	NONE			n/a	n/a	n/a							3418	atcgttgtgtaaattaaacttctcccat	tctggggctctgtcttcaga	0/0	8557727754	-	-	Present	Not a KO	-	-	526
RPE1_CDKN2A_5	RPE1	CDKN2A	5	No	Yes	5	GCCGCGAGTGAGGGTTTTCG	1	465	Deletion	ACGAAAACCC		out of frame	chr9:21994260	21	Deletion	ACGAAAACCC		out of frame	chr9:21994260	21							132	cttggtgaccctccggattc	gtagcatcagcacgagggc	0/2	5696970329	PRESENT	-	PRESENT	Not a KO	-	-	457
RPE1_CDKN2A_7	RPE1	CDKN2A	7	No	Yes	3	CCCAACGCACCGAATAGTTA	1	465	Deletion	ACTA		out of frame	chr9:21974698	42	Deletion	ACTA		out of frame	chr9:21974698	42							132	ctgactggctggccacg	tacccacctggatcggcc	0/2	9597602875	Absent	-	Absent	Knockout	RPE1_CDKN2A_7	RPE1_CDKN2A_7	458
RPE1_CDKN2C_240	RPE1	CDKN2C	240	No	Yes	4	CACAGGCGGTGTCCCCCTTA	3	745	Insertion		G	out of frame	chr1:51439847	138	Insertion		G	out of frame	chr1:51439847	138							168	ttcctcccatagagcctggc	ggtggagttcctggtgaagc	0/2	4391255564	Absent	-	PRESENT	Conflicting RNA/Protein Status	-	-	530
RPE1_CDKN2C_241	RPE1	CDKN2C	241	No	Yes	2	TGGCAGCCAAGTGCAAGGGC	3	745	Insertion		AA	out of frame	chr1:51439752	106	Insertion		AA	out of frame	chr1:51439752	106							168	GGACACTTTACagactttgctgg	cgtgtgcttcaccaggaact	0/2	6018938685	Absent	-	Absent	Knockout	RPE1_CDKN2C_241	RPE1_CDKN2C_241	531
RPE1_CDKN2C_242	RPE1	CDKN2C	242	No	Yes	2	TGGCAGCCAAGTGCAAGGGC	3	745	Insertion		A	out of frame	chr1:51439752	106	Insertion		C	out of frame	chr1:51439753	106							168	GGACACTTTACagactttgctgg	cgtgtgcttcaccaggaact	0/2	7984777313	Absent	-	Absent	Knockout	RPE1_CDKN2C_242	RPE1_CDKN2C_242	532
RPE1_CDKN2C_243	RPE1	CDKN2C	243	No	Yes	4	CACAGGCGGTGTCCCCCTTA	3	745	Deletion	ATAAGGGGGACACC		out of frame	chr1:51439839	135	Insertion		G	out of frame	chr1:51439847	138							168	ttcctcccatagagcctggc	ggtggagttcctggtgaagc	0/2	-	-	-	-	Not Validated	-	-	-
RPE1_CDKN2C_245	RPE1	CDKN2C	245	No	Yes	2	TGGCAGCCAAGTGCAAGGGC	3	745	Insertion		AA	out of frame	chr1:51439752	106	Insertion		AA	out of frame	chr1:51439752	106							168	GGACACTTTACagactttgctgg	cgtgtgcttcaccaggaact	0/2	-	Absent	-	-	Knockout	-	-	533
RPE1_CDKN2C_246	RPE1	CDKN2C	246	No	Yes	2	TGGCAGCCAAGTGCAAGGGC	3	745	Insertion		AA	out of frame	chr1:51439752	106	Insertion		AA	out of frame	chr1:51439752	106							168	GGACACTTTACagactttgctgg	cgtgtgcttcaccaggaact	0/2	-	-	-	-	Not Validated	-	-	-
RPE1_CDKN2C_247	RPE1	CDKN2C	247	Yes	Yes	2	TGGCAGCCAAGTGCAAGGGC	3	745	Insertion		AA	out of frame	chr1:51439752	106	Insertion		AA	out of frame	chr1:51439752	106							168	GGACACTTTACagactttgctgg	cgtgtgcttcaccaggaact	0/2	-	Absent	-	-	Knockout	-	-	534
RPE1_CDKN2C_247	RPE1	CDKN2C	247	Yes	No	6	TGAGGTTGTTAGCCTGATGC	3	745	NONE				n/a	n/a	NONE				n/a	n/a							168	gtggggcatcggaaccataa	agccctccccacgtttattg	0/0	-	Absent	-	-	Knockout	-	-	534
RPE1_DAXX_756	RPE1	DAXX	756	No	Yes	6	CCAAACGCTGGATCTGCCGC	3	832	Deletion	CCG		in frame	Chr6:33288997	185	Deletion	CCG		in frame	Chr6:33288997	185	SBS	C	G	SBS	Chr6:33288978	E192Q	740	GAGAGATCCAACTCCTTTTCCTG	CTGCCTCTCAGTCTCCAAGG	2/0	-	-	-	-	Not Validated	-	-	-
RPE1_DAXX_758	RPE1	DAXX	758	No	Yes	6	CCAAACGCTGGATCTGCCGC	3	832	Insertion		C	out of frame	Chr6:33288995	186	Deletion	TGGATCTGCCGC		in frame	Chr6:33288986	185							740	GAGAGATCCAACTCCTTTTCCTG	CTGCCTCTCAGTCTCCAAGG	1/1	-	-	-	-	Not Validated	-	-	-
RPE1_DAXX_760	RPE1	DAXX	760	No	Yes	6	CCAAACGCTGGATCTGCCGC	3	832	Deletion	TGGATCTGCCGC		in frame	Chr6:33288986	185	Deletion	TGGATCTGCCGC		in frame	Chr6:33288986	185							740	GAGAGATCCAACTCCTTTTCCTG	CTGCCTCTCAGTCTCCAAGG	2/0	-	-	-	-	Not Validated	-	-	-
RPE1_DAXX_761	RPE1	DAXX	761	No	Yes	6	CCAAACGCTGGATCTGCCGC	3	832	Deletion	C		out of frame	Chr6:33288995	186	Deletion	TGGATCTGCCGC		in frame	Chr6:33288986	185							740	GAGAGATCCAACTCCTTTTCCTG	CTGCCTCTCAGTCTCCAAGG	1/1	-	-	-	-	Not Validated	-	-	-
RPE1_DAXX_820	RPE1	DAXX	820	No	Yes	6	CCAAACGCTGGATCTGCCGC	3	832	Deletion	TCTGCCGCCGGGA		out of frame	Chr6:33288990	184	Deletion	CCG		in frame	Chr6:33288997	185							740	GAGAGATCCAACTCCTTTTCCTG	CTGCCTCTCAGTCTCCAAGG	1/1	-	-	-	-	Not Validated	-	-	-
RPE1_DAXX_822	RPE1	DAXX	822	No	Yes	6	CCAAACGCTGGATCTGCCGC	3	832	Deletion	CCG		in frame	Chr6:33288997	185	Deletion	GCCAGCAGCTGCTCCAAACGCTGGATCTGCCGC		in frame	chr6:33288965	185	SBS	G	A	SBS	chr6:33288963	L197F	740	GAGAGATCCAACTCCTTTTCCTG	CTGCCTCTCAGTCTCCAAGG	2/0	-	-	-	-	Not Validated	-	-	-
RPE1_DAXX_826	RPE1	DAXX	826	No	Yes	3	CTAGTGGAATGGCATCCCAG	5	214	Deletion	TG		out of frame	chr6:33287979	425	Deletion	TGGGATGCC		in frame	chr6:33287979	422							740	TCTCCTCATCGTCTTCGTCAT	GGGCAAGGGATTCCTTAGAG	1/1	-	-	PRESENT	-	Not a KO	-	-	-
RPE1_DAXX_828	RPE1	DAXX	828	No	Yes	6	CCAAACGCTGGATCTGCCGC	3	832	Deletion	CCG		in frame	chr6:33288997	185	Deletion	AGCAGCTGCTCCAAACGCTGGATCTGCCGCC		out of frame	chr6:33288968	185							740	GAGAGATCCAACTCCTTTTCCTG	CTGCCTCTCAGTCTCCAAGG	1/1	-	-	PRESENT	-	Not a KO	-	-	-
RPE1_DAXX_830	RPE1	DAXX	830	No	Yes	6	CCAAACGCTGGATCTGCCGC	3	832	Deletion	CGCC		out of frame	chr6:33288995	185	Deletion	CCG		in frame	chr6:33288997	185							740	GAGAGATCCAACTCCTTTTCCTG	CTGCCTCTCAGTCTCCAAGG	1/1	-	-	PRESENT	-	Not a KO	-	-	-
RPE1_DAXX_831	RPE1	DAXX	831	No	Yes	6	CCAAACGCTGGATCTGCCGC	3	832	Deletion	TGGATCTGCCGC		in frame	chr6:33288986	185	Deletion	TGGATCTGCCGC		in frame	chr6:33288986	185							740	GAGAGATCCAACTCCTTTTCCTG	CTGCCTCTCAGTCTCCAAGG	2/0	-	-	-	-	Not Validated	-	-	-
RPE1_EZH2_11	RPE1	EZH2	11	No	Yes	2	AAAACTTCATCTCCCATATA	5	121	Insertion		T	out of frame	chr7:148526904	134	Insertion		T	out of frame	chr7:148526904	134							746	tcttcaatgaaagtaccatcctgatct	tttaggtggaagatgaaactgttttacat	0/2	-	PRESENT	-	-	Not a KO	-	-	460
RPE1_EZH2_2	RPE1	EZH2	2	No	Yes	4	TGCGACTGAGACAGCTCAAG	2	124	Deletion	TCTGAACCTCTTG		out of frame	chr7:148544292	29	Insertion		G	out of frame	chr7:148544304	29							746	ggaccagtttgttggcggaa	acaaaagataaaattatacctttacttcatcagc	0/2	9758960829	Absent	-	Absent	Knockout	RPE1_EZH2_2	RPE1_EZH2_2	459
RPE1_EZH2_A1	RPE1	EZH2	A1	Yes	Yes	2	AAAACTTCATCTCCCATATA	5	121	Insertion		T	out of frame	chr7:148526904	134	Insertion		T	out of frame	chr7:148526904	134							746	tcttcaatgaaagtaccatcctgatct	tttaggtggaagatgaaactgttttacat	0/2	-	Absent	-	-	Knockout	RPE1_EZH2_A1	RPE1_EZH2_A1	617
RPE1_EZH2_A1	RPE1	EZH2	A1	Yes	No	5	GGGAAAGTACACGGGGATAG	5	121	NONE				n/a	n/a	NONE				n/a	n/a							746	agatcaggatggtactttcattgaaga	agcccctttttccaagagaagaa	0/0	-	Absent	-	-	Knockout	RPE1_EZH2_A1	RPE1_EZH2_A1	617
RPE1_EZH2_A3	RPE1	EZH2	A3	Yes	Yes	4	TGCGACTGAGACAGCTCAAG	2	124	Insertion		CAGTCAGAC	in frame	chr7:148544302	30	Insertion		CAGTCAGAC	in frame	chr7:148544302	30							746	ggaccagtttgttggcggaa	acaaaagataaaattatacctttacttcatcagc	2/0	-	Absent	-	-	Knockout	-	-	660
RPE1_EZH2_A3	RPE1	EZH2	A3	Yes	No	4	TGCGACTGAGACAGCTCAAG	2	124	Insertion		T	out of frame	chr7:148526904	134	NONE				n/a	n/a							746	ggaccagtttgttggcggaa	acaaaagataaaattatacctttacttcatcagc	0/1	-	Absent	-	-	Knockout	-	-	660
RPE1_EZH2_A4	RPE1	EZH2	A4	Yes	No	4	TGCGACTGAGACAGCTCAAG	2	124	NONE				n/a	n/a	NONE				n/a	n/a							746	ggaccagtttgttggcggaa	acaaaagataaaattatacctttacttcatcagc	0/0	-	Absent	-	-	Knockout	RPE1_EZH2_A4	RPE1_EZH2_A4	618
RPE1_EZH2_A4	RPE1	EZH2	A4	Yes	Yes	5	GGGAAAGTACACGGGGATAG	5	121	Deletion	TATCCCCGTGTACTTT		out of frame	chr7:148526823	161	Insertion		AT	out of frame	chr7:148526825	162							746	agatcaggatggtactttcattgaaga	agcccctttttccaagagaagaa	0/2	-	Absent	-	-	Knockout	RPE1_EZH2_A4	RPE1_EZH2_A4	618
RPE1_EZH2_A4	RPE1	EZH2	A4	Yes	No	6	AGAAGGGACCAGTTTGTTGG	2	124	Deletion	GCTGTCTCAGTCGCATGTACTCTGATTTTACACGCTTCCGCCAA		out of frame	chr7:148544306	29	Deletion	GCTGTCTCAGTCGCATGTACTCTGATTTTACACGCTTCCGCCAA		out of frame	chr7:148544306	29							746	atcatgggccagactgggaa	cagctcgtctgaacctcttga	0/2	-	Absent	-	-	Knockout	RPE1_EZH2_A4	RPE1_EZH2_A4	618
RPE1_EZH2_C6	RPE1	EZH2	C6	No	Yes	5	GGGAAAGTACACGGGGATAG	5	121	Insertion		CTTTCCCATCATAATTT	out of frame	chr7:148526824	160	Deletion	ACCTCTATC		in frame	chr7:148526824	160							746	agatcaggatggtactttcattgaaga	agcccctttttccaagagaagaa	1/1	-	Absent	-	-	Knockout	-	-	661
RPE1_FBXW7_856	RPE1	FBXW7	856	No	Yes	4	TGATTCCCAGCAAGGACAGT	2	570	Deletion	AACTGTCC		out of frame	chr4:153332726	75	Deletion	AACTGTCC		out of frame	chr4:153332726	75							707	GGAGTCCTCATCTACCGAAATAAA	AGGAGCACACTGCAAGGAAT	0/2	-	PRESENT	-	-	Not a KO	-	-	-
RPE1_FBXW7_860	RPE1	FBXW7	860	No	Yes	2	TGAAGAACAGATGAATCGTG	2	570	Deletion	CGATTCA		out of frame	chr4:153332852	33	Deletion	CGATTCA		out of frame	chr4:153332852	33	SBS	A	C	SBS	chr4:153332851	R35R	707	TCATCTACCTGGCTTGAGGAA	AAGCTGGCTTTTGGAAATGA	0/2	-	PRESENT	-	-	Not a KO	RPE1_FBXW7_860	-	806
RPE1_FBXW7_861	RPE1	FBXW7	861	No	Yes	4	TGATTCCCAGCAAGGACAGT	2	570	Deletion	TTCCAACT		out of frame	chr4:153332722	76	Insertion		TT	out of frame	chr4:153332729	76							707	GGAGTCCTCATCTACCGAAATAAA	AGGAGCACACTGCAAGGAAT	0/2	-	PRESENT	-	-	Not a KO	RPE1_FBXW7_861	-	807
RPE1_FBXW7_865	RPE1	FBXW7	865	No	Yes	5	GGGCAGGTCCACAATACTAC	2	570	Insertion		T	out of frame	chr4:153332492	155	Insertion		T	out of frame	chr4:153332492	155							707	TTTTTGTATAGAATGGGGAGGAGA	TCAGTCTGATGATAGTAGCAGAGAAGA	0/2	-	Absent	-	-	Knockout	-	-	698
RPE1_FBXW7_866	RPE1	FBXW7	866	Yes	Yes	3	TGGGGAGGAGAGTTGGTGAA	2	570	Insertion		T	out of frame	chr4:153332492	155	Insertion		T	out of frame	chr4:153332492	155	SBS	A	C	SBS	chr4:153332445	F171V	707	AAATAGATATGTAAAGTTTCTCAGGTTAACAA	ACTAACAGTGTCACGAACTCCAGTAG	0/2	-	PRESENT	-	-	Not a KO	RPE1_FBXW7_866	-	808
RPE1_FBXW7_866	RPE1	FBXW7	866	Yes	No	4	TGATTCCCAGCAAGGACAGT	2	570	Deletion	G		out of frame	chr4:153332730	76	Deletion	TCCTTGCTGG		out of frame	chr4:153332731	72							707	GGAGTCCTCATCTACCGAAATAAA	AGGAGCACACTGCAAGGAAT	0/2	-	PRESENT	-	-	Not a KO	RPE1_FBXW7_866	-	808
RPE1_MLL2_5	RPE1	MLL2	5	No	Yes	1	CAGAGAGCACAACGCCGCAC	3	224	Deletion	CACCG		out of frame	chr12:49448522	62	Deletion	CCGCACCG		out of frame	chr12:49448519	62							5537	caactcaaagcgccgtagc	ctggcgtggtactgatgctt	0/2	8916731089	-	PRESENT	Absent	Not a KO	RPE1_MLL2_5	-	461
RPE1_MLL2_8	RPE1	MLL2	8	No	Yes	6	CGTTGTGCTCTCTGTAACTG	3	224	Insertion		T	out of frame	chr12:49448503	70	Insertion		T	out of frame	chr12:49448503	70							5537	ctggcgtggtactgatgctt	aaatggcaactcaaagcgcc	0/2	7027728596	-	Absent	Absent	Knockout	RPE1_MLL2_8	RPE1_MLL2_8	462
RPE1_MSH2_392	RPE1	MSH2	392	No	Yes	1	TGCCTTTCAACAACCGGTTG	4	147	Insertion		A	out of frame	chr2:47639632	242	Insertion		C	out of frame	chr2:47639634	243							934	tcaaagaggaggaattctgatcaca	tctgctctccctttttgcctt	0/2	7857613004	-	-	Absent	Knockout	-	-	584
RPE1_MSH2_393	RPE1	MSH2	393	No	Yes	5	TCAGAACGAAGATCAGTAAG	8	110	Insertion		A	out of frame	chr2:47672731	441	Deletion	CTCCTCTTACTGA		out of frame	chr2:47672723	438	Deletion	CTTACTGATCT		out of frame	chr2:47672728	440	934	ttcctgaaacttggagaagtcagaa	TGAGATCTTTTTATTTGTTTGTTTTACTACTTTCT	0/2	6528313601	-	Absent	Absent	Knockout	RPE1_MSH2_393	RPE1_MSH2_393	585
RPE1_MSH2_394	RPE1	MSH2	394	Yes	No	1	TGCCTTTCAACAACCGGTTG	4	147	Insertion		A	out of frame	chr2:47639632	242	Deletion	GG		out of frame	chr2:47639635	243							934	tcaaagaggaggaattctgatcaca	tctgctctccctttttgcctt	0/2	-	-	Absent	-	Knockout	-	RPE1_MSH2_394	586
RPE1_MSH2_394	RPE1	MSH2	394	Yes	Yes	4	ATCAAGTACATGGGGCCGGC	1	336	Insertion		C	out of frame	chr2:47630536	69	Deletion	TGGGGCC		out of frame	chr2:47630530	67							934	gaggtgttcaagacccaggg	cactctctgaggcgggaaag	0/2	-	-	Absent	-	Knockout	-	RPE1_MSH2_394	586
RPE1_MSH2_397	RPE1	MSH2	397	No	Yes	5	TCAGAACGAAGATCAGTAAG	8	110	Insertion		A	out of frame	chr2:47672731	441	Deletion	ACTGATCTT		in frame	chr2:47672731	441							934	ttcctgaaacttggagaagtcagaa	TGAGATCTTTTTATTTGTTTGTTTTACTACTTTCT	1/1	-	-	Absent	-	Knockout	-	-	587
RPE1_MSH2_401	RPE1	MSH2	401	No	Yes	4	ATCAAGTACATGGGGCCGGC	1	336	Insertion		C	out of frame	chr2:47630536	69	Deletion	TGATCAAGTACATGGGGCCGGCAGGTGAGGGCCGGG		in frame	chr2:47630518	63							934	gaggtgttcaagacccaggg	cactctctgaggcgggaaag	1/1	4990884522	-	Absent	Absent	Knockout	RPE1_MSH2_401	-	588
RPE1_MSH2_405	RPE1	MSH2	405	No	Yes	4	ATCAAGTACATGGGGCCGGC	1	336	Insertion		C	out of frame	chr2:47630536	69	Deletion	C		out of frame	chr2:47630536	69							934	gaggtgttcaagacccaggg	cactctctgaggcgggaaag	0/2	7681898052	-	Absent	Absent	Knockout	-	RPE1_MSH2_405	589
RPE1_MSH6_265	RPE1	MSH6	265	No	Yes	5	TTGCACATACCATATGTCCT	8	155	Deletion	C		out of frame	chr2:48033492	1266	Insertion		A	out of frame	chr2:48033491	1265							1360	TGCTAGCAAGAGAAGTGCCC	TCAACTCACTACCATTCATTAGTAGAAGA	0/2	-	-	Absent	-	Knockout	-	-	543
RPE1_MSH6_266	RPE1	MSH6	266	No	Yes	5	TTGCACATACCATATGTCCT	8	155	Deletion	C		out of frame	chr2:48033492	1266	Insertion		A	out of frame	chr2:48033491	1265							1360	TGCTAGCAAGAGAAGTGCCC	TCAACTCACTACCATTCATTAGTAGAAGA	0/2	8447726532	-	Absent	Absent	Knockout	RPE1_MSH6_266	RPE1_MSH6_266	544
RPE1_MSH6_267	RPE1	MSH6	267	No	Yes	5	TTGCACATACCATATGTCCT	8	155	Deletion	C		out of frame	chr2:48033492	1266	Insertion		A	out of frame	chr2:48033491	1265							1360	TGCTAGCAAGAGAAGTGCCC	TCAACTCACTACCATTCATTAGTAGAAGA	0/2	-	-	Absent	-	Knockout	-	-	545
RPE1_MSH6_268	RPE1	MSH6	268	No	Yes	5	TTGCACATACCATATGTCCT	8	155	Deletion	C		out of frame	chr2:48033492	1266	Insertion		A	out of frame	chr2:48033491	1265							1360	TGCTAGCAAGAGAAGTGCCC	TCAACTCACTACCATTCATTAGTAGAAGA	0/2	-	-	Absent	-	Knockout	-	-	546
RPE1_MSH6_269	RPE1	MSH6	269	Yes	Yes	4	GGAACATTCATCCGCGAGAA	2	197	Insertion		A	out of frame	chr2:48018170	122	Insertion		A	out of frame	chr2:48018170	122							1360	ctggtggccttgtctggttt	ctaacccagccccttgttgg	0/2	6888871751	-	Absent	Absent	Knockout	RPE1_MSH6_269	RPE1_MSH6_269	547
RPE1_MSH6_269	RPE1	MSH6	269	Yes	No	5	TTGCACATACCATATGTCCT	8	155	NONE				n/a	n/a	NONE				n/a	n/a							1360	TGCTAGCAAGAGAAGTGCCC	TCAACTCACTACCATTCATTAGTAGAAGA	0/0	6888871751	-	Absent	Absent	Knockout	RPE1_MSH6_269	RPE1_MSH6_269	547
RPE1_MSH6_270	RPE1	MSH6	270	No	Yes	5	TTGCACATACCATATGTCCT	8	155	Insertion		A	out of frame	chr2:48033491	1265	Insertion		A	out of frame	chr2:48033491	1265							1360	TGCTAGCAAGAGAAGTGCCC	TCAACTCACTACCATTCATTAGTAGAAGA	0/2	-	-	Absent	-	Knockout	-	-	548
RPE1_MSH6_271	RPE1	MSH6	271	No	Yes	1	GATCCTTTAAGCTCTAAGAA	5	266	Deletion	ATACCCCCCCCTTCTTAGAG		out of frame	chr2:48030637	1084	Deletion	CTTCTTAGAGCTTAAA		out of frame	chr2:48030647	1087							1360	ATAGTCGAGGGGGTgatggt	atgcaaggatggcgtgatcc	0/2	5619545401	-	Absent	Absent	Knockout	-	RPE1_MSH6_271	549
RPE1_MSH6_272	RPE1	MSH6	272	No	Yes	1	GATCCTTTAAGCTCTAAGAA	5	266	Insertion		T	out of frame	chr2:48030652	1089	Deletion	C		out of frame	chr2:48030650	1088							1360	ATAGTCGAGGGGGTgatggt	atgcaaggatggcgtgatcc	0/2	-	-	Absent	-	Knockout	-	-	550
RPE1_MSH6_273	RPE1	MSH6	273	No	Yes	5	TTGCACATACCATATGTCCT	8	155	Deletion	C		out of frame	chr2:48033492	1266	Insertion		A	out of frame	chr2:48033491	1265							1360	TGCTAGCAAGAGAAGTGCCC	TCAACTCACTACCATTCATTAGTAGAAGA	0/2	-	-	Absent	-	Knockout	-	-	551
RPE1_MSH6_274	RPE1	MSH6	274	No	Yes	1	GATCCTTTAAGCTCTAAGAA	5	266	Deletion	T		out of frame	chr2:48030652	1089	Insertion		A	out of frame	chr2:48030650	1088							1360	ATAGTCGAGGGGGTgatggt	atgcaaggatggcgtgatcc	0/2	-	-	Absent	-	Knockout	-	-	552
RPE1_MSH6_275	RPE1	MSH6	275	No	Yes	5	TTGCACATACCATATGTCCT	8	155	Deletion	C		out of frame	chr2:48033492	1266	Insertion		A	out of frame	chr2:48033491	1265							1360	TGCTAGCAAGAGAAGTGCCC	TCAACTCACTACCATTCATTAGTAGAAGA	0/2	-	-	Absent	-	Knockout	-	-	553
RPE1_MSH6_276	RPE1	MSH6	276	No	Yes	5	TTGCACATACCATATGTCCT	8	155	Insertion		A	out of frame	chr2:48033491	1265	Insertion		A	out of frame	chr2:48033491	1265							1360	TGCTAGCAAGAGAAGTGCCC	TCAACTCACTACCATTCATTAGTAGAAGA	0/2	-	-	Absent	-	Knockout	-	-	554
RPE1_MTAP_5	RPE1	MTAP	5	Yes	No	1	ACTACACACCTCTCTCGTTT	5	103	Insertion		A	out of frame	chr9:21838001	148	NONE				n/a	n/a							283	caccccaagcccacatgatt	tgccagaggagtgtgccata	0/1	11457459862	Absent	-	Absent	Knockout	RPE1_MTAP_5	-	463
RPE1_MTAP_5	RPE1	MTAP	5	Yes	Yes	6	GCCAGAGGCCATGTCTGCAC	1	146	Deletion	CAGAC		out of frame	chr9:21802743	5' untranslated	Deletion	CAGAC		out of frame	chr9:21802743	5' untranslated							283	ggctcatctcaccttcacgg	gctcgcttggttcccttagt	0/2	11457459862	Absent	-	Absent	Knockout	RPE1_MTAP_5	-	463
RPE1_MTAP_6	RPE1	MTAP	6	No	Yes	3	ACGGCTCAGCCATTGGAATA	5	103	Deletion	TC		out of frame	chr9:21837973	138	Deletion	TC		out of frame	chr9:21837973	138							283	accttccagaaagactacacacc	cctcagtccttctatgatggaagtc	0/2	9975746437	Absent	-	Absent	Knockout	RPE1_MTAP_6	-	464
RPE1_MTAP_7	RPE1	MTAP	7	No	Yes	3	ACGGCTCAGCCATTGGAATA	5	103	Insertion		T	out of frame	chr9:21837973	138	Insertion		T	out of frame	chr9:21837973	138							283	accttccagaaagactacacacc	cctcagtccttctatgatggaagtc	0/2	-	Absent	-	-	Knockout	RPE1_MTAP_7	-	465
RPE1_NF1_2	RPE1	NF1	2	No	Yes	1	TCTTTAGTCGCATTTCTACC	4	191	Insertion		T	out of frame	chr17:29490389	158	Insertion		T	out of frame	chr17:29490389	158							2839	ttcggaattctgcctctggg	catattacttcagtagtcccatgtgga	0/2	8507987800	-	-	PRESENT	Not a KO	-	-	466
RPE1_NF1_7	RPE1	NF1	7	No	Yes	1	TCTTTAGTCGCATTTCTACC	4	191	Insertion		T	out of frame	chr17:29490389	158	Insertion		T	out of frame	chr17:29490389	158							2839	GCTGAACTTCGGAATTCTGCC	TCTAATATTCATATTACTTCAGTAGTCCCATGT	0/2	8855523376	-	-	PRESENT	Not a KO	RPE1_NF1_7	-	467
RPE1_NOTCH1_1	RPE1	NOTCH1	1	No	Yes	5	AGCATCGCGGGCCTAGGCAG	2	79	Deletion	CAGG		out of frame	chr9:139438560	Intron	Deletion	CAGG		out of frame	chr9:139438560	Intron							2555	cattggccgcttcacacttc	cgggtgagactgacctctct	0/2	-	PRESENT	-	-	Not a KO	-	-	468
RPE1_NOTCH1_2	RPE1	NOTCH1	2	No	Yes	4	GGGTGGGCGCCTACCTCGTG	1	61	Insertion		C	out of frame	chr9:139440180	20	Deletion	GTGGGCGCCTACCTCGTGCGGCGAGCGCGGG		out of frame	chr9:139440166	15							2555	ccgccaaagtttccaaaggg	ctctgcctggcgctgct	0/2	8029897955	Absent	-	Absent	Knockout	RPE1_NOTCH1_2	RPE1_NOTCH1_2	469
RPE1_NOTCH1_7	RPE1	NOTCH1	7	Yes	Yes	4	GGGTGGGCGCCTACCTCGTG	1	61	Insertion		C	out of frame	chr9:139440180	20	Deletion	GTGGGTGGGCGCCTACCTCGTGCGG		out of frame	chr9:139440162	18							2555	ccgccaaagtttccaaaggg	ctctgcctggcgctgct	0/2	6641357435	PRESENT	-	Absent	Not a KO	-	-	470
RPE1_NOTCH1_7	RPE1	NOTCH1	7	Yes	No	5	AGCATCGCGGGCCTAGGCAG	2	79	Insertion		GATGA	out of frame	chr9:139438560	Intron	Insertion		GATGA	out of frame	chr9:139438560	Intron							2555	cattggccgcttcacacttc	cgggtgagactgacctctct	0/2	6641357435	PRESENT	-	Absent	Not a KO	-	-	470
RPE1_NOTCH1_B6	RPE1	NOTCH1	B6	Yes	No	1	GGCACCTGCCACAACGAGGT	4	339	NONE				n/a	n/a	NONE				n/a	n/a							2555	aggatgtcaacgagtgtggc	ctcgcagttggggccag	0/0	-	Absent	-	-	Knockout	RPE1_NOTCH1_B6	RPE1_NOTCH1_B6	622
RPE1_NOTCH1_B6	RPE1	NOTCH1	B6	Yes	Yes	2	TGCAGGTCAGTACTGTACCG	6	234	Insertion		T	out of frame	chr9:139413265	293	Insertion		T	out of frame	chr9:139413265	293							2555	gacagggagctcagggagt	gttctggcaggcatttggc	0/2	-	Absent	-	-	Knockout	RPE1_NOTCH1_B6	RPE1_NOTCH1_B6	622
RPE1_NOTCH1_B6	RPE1	NOTCH1	B6	Yes	No	3	CACGCAGGCCTCCGTGCCAT	2	79	NONE				n/a	n/a	NONE				n/a	n/a							2555	ctctgccctcgacaaagcaa	ggtgagacctgcctgaatgg	0/0	-	Absent	-	-	Knockout	RPE1_NOTCH1_B6	RPE1_NOTCH1_B6	622
RPE1_NOTCH1_B6	RPE1	NOTCH1	B6	Yes	No	5	AGCATCGCGGGCCTAGGCAG	2	79	NONE				n/a	n/a	NONE				n/a	n/a							2555	cattggccgcttcacacttc	cgggtgagactgacctctct	0/0	-	Absent	-	-	Knockout	RPE1_NOTCH1_B6	RPE1_NOTCH1_B6	622
RPE1_NOTCH1_C2	RPE1	NOTCH1	C2	Yes	Yes	1	GGCACCTGCCACAACGAGGT	4	339	Deletion	GTAGGAGCCGACCTCG		out of frame	chr9:139417438	197	Deletion	GTAGGAGCCGACCTCG		out of frame	chr9:139417438	197	SBS	G	A	SBS	chr9:139417476	R190C	2555	aggatgtcaacgagtgtggc	ctcgcagttggggccag	0/2	-	Absent	-	-	Knockout	-	RPE1_NOTCH1_C2	621
RPE1_NOTCH1_C2	RPE1	NOTCH1	C2	Yes	No	5	AGCATCGCGGGCCTAGGCAG	2	79	Deletion	CA		out of frame	chr9:139438560	Non-Coding	Deletion	CA		out of frame	chr9:139438560	Non-Coding							2555	cattggccgcttcacacttc	cgggtgagactgacctctct	0/2	-	Absent	-	-	Knockout	-	RPE1_NOTCH1_C2	621
RPE1_PTCH1_2	RPE1	PTCH1	2	No	Yes	2	CAAAGAGACCCGCAGCGACA	1	343	Deletion	GCTGCGGGTC		out of frame	chr9:98278911	61	Deletion	GCTGCGGGTC		out of frame	chr9:98278911	61							1447	ttttgtaaagacggaggaggagg	tcccagtcttccctcgtctc	0/2	7855717474	-	-	PRESENT	Not a KO	-	-	451
RPE1_PTCH1_3	RPE1	PTCH1	3	Yes	No	2	CAAAGAGACCCGCAGCGACA	1	343	Deletion	TCGCTGCG		out of frame	chr9:98278909	63	Deletion	TCG		in frame	chr9:98278909	64							1447	ttttgtaaagacggaggaggagg	tcccagtcttccctcgtctc	1/1	7788756446	-	-	Absent	Knockout	RPE1_PTCH1_3	RPE1_PTCH1_3	453
RPE1_PTCH1_3	RPE1	PTCH1	3	Yes	Yes	5	GGGGTCTGTATCATGAGTTG	3	190	Insertion		CATGAGT	out of frame	chr9:98248083	155	Deletion	AG		out of frame	chr9:98248081	155							1447	cgcttctgtggtcaggacat	actcgccagaagattggagaag	0/2	7788756446	-	-	Absent	Knockout	RPE1_PTCH1_3	RPE1_PTCH1_3	453
RPE1_PTCH1_6	RPE1	PTCH1	6	No	Yes	5	GGGGTCTGTATCATGAGTTG	3	190	Deletion	TTGAG		out of frame	chr9:98248083	155	Deletion	TTGAG		out of frame	chr9:98248083	155							1447	cgcttctgtggtcaggacat	actcgccagaagattggagaag	0/2	5829079106	-	-	Absent	Knockout	RPE1_PTCH1_6	RPE1_PTCH1_6	452
RPE1_PTCH1_7	RPE1	PTCH1	7	No	Yes	2	CAAAGAGACCCGCAGCGACA	1	343	Insertion		C	out of frame	chr9:98278910	65	Insertion		C	out of frame	chr9:98278910	65							1447	ttttgtaaagacggaggaggagg	tcccagtcttccctcgtctc	0/2	10624192296	-	-	PRESENT	Not a KO	-	-	454
RPE1_PTEN_2	RPE1	PTEN	2	No	Yes	4	TGGGAATAGTTACTCCCTGG	6	142	Deletion	GAGT		out of frame	chr10:89711876	165	Deletion	TCTCTTTTTTTTCTGTCCACCAG		out of frame	chr10:89711852	Intron							403	acacatagcgcctctgacTG	tggctacgacccagttacca	0/2	6425913942	Absent	Absent	Absent	Knockout	RPE1_PTEN_2	RPE1_PTEN_2	455
RPE1_PTEN_8	RPE1	PTEN	8	Yes	Yes	3	ACGCCTTCAAGTCTTTCTGC	2	85	indel	TC	AAGAA	out of frame	chr10:89653823	41	Deletion	CAGAAAG		out of frame	chr10:89653818	39							403	caaagcattcttaccttactacatcatca	agtactcagatatttatccaaacattattgct	0/2	7041166344	Absent	Absent	Absent	Knockout	RPE1_PTEN_8	RPE1_PTEN_8	456
RPE1_PTEN_8	RPE1	PTEN	8	Yes	No	6	TGTGCATATTTATTACATCG	5	239	Insertion		A	out of frame	chr10:89692938	141	Insertion		A	out of frame	chr10:89692938	141							403	agctggaaagggacgaactg	tctctggtccttacttccccat	0/2	7041166344	Absent	Absent	Absent	Knockout	RPE1_PTEN_8	RPE1_PTEN_8	456
RPE1_STAG2_1	RPE1	STAG2	1	No	Yes	2	AGTCCCACATGCTATCCACA	15	118	Deletion	G		out of frame	chrX:123195101	482	Deletion	G		out of frame	chrX:123195101	482	Deletion	ATAGCATGTGG		out of frame	chrX:123195102	482	1231	ctattcatacattcccagtctttcagc	gctagtatgataattgtctaagaccacattg	0/2	6920192915	-	-	Absent	Knockout	-	-	471
RPE1_STAG2_2	RPE1	STAG2	2	No	Yes	1	CTTCAGTCGTAGAGATCCAG	14	112	Deletion	A		out of frame	chrX:123191737	442	Deletion	A		out of frame	chrX:123191737	442	Deletion	ATCCAGAG		out of frame	chrX:123191733	441	1231	TTGTTGTTGTTGTCGTAAAATAAATATTTT	GGTTGGCATTTGGACCTTGTC	0/2	10578563286	Absent	-	Absent	Knockout	RPE1_STAG2_2	RPE1_STAG2_2	472
RPE1_STAG2_3	RPE1	STAG2	3	No	Yes	5	GATTTGAACTTCTTCCACTG	7	205	Insertion		T	out of frame	chrX:123179053	168	Insertion		T	out of frame	chrX:123179053	168	Deletion	TGGAAGAAGTTCA		out of frame	chrX:123179053	168	1231	acacgccaatgaattcacaaaaac	catgcattctaaatgaaattgctgttttaaa	0/2	-	-	-	-	Not Validated	-	-	473
RPE1_STAG2_5	RPE1	STAG2	5	No	Yes	2	AGTCCCACATGCTATCCACA	15	118	Insertion		G	out of frame	chrX:123195101	482	Insertion		G	out of frame	chrX:123195101	482	Insertion		G	out of frame	chrX:123195101	482	1231	cccagtctttcagcagctca	attgtctaagaccacattgctcttttt	0/2	9384893707	Absent	-	Absent	Knockout	RPE1_STAG2_5	RPE1_STAG2_5	474
RPE1_STAG2_6	RPE1	STAG2	6	No	Yes	2	AGTCCCACATGCTATCCACA	15	118	Insertion		G	out of frame	chrX:123195101	482	Insertion		G	out of frame	chrX:123195101	482	Insertion		G	out of frame	chrX:123195101	482	1231	cccagtctttcagcagctca	attgtctaagaccacattgctcttttt	0/2	-	Absent	-	-	Knockout	RPE1_STAG2_6	-	475
RPE1_STAG2_8	RPE1	STAG2	8	Yes	Yes	1	CTTCAGTCGTAGAGATCCAG	14	112	Insertion		T	out of frame	chrX:123191735	442	Insertion		T	out of frame	ChrX:123191735	442	Insertion		T	out of frame	ChrX:123191735	442	1231	TTGTTGTTGTTGTCGTAAAATAAATATTTT	GGTTGGCATTTGGACCTTGTC	0/2	9480063360	Absent	-	Absent	Knockout	RPE1_STAG2_8	RPE1_STAG2_8	476
RPE1_STAG2_8	RPE1	STAG2	8	Yes	No	5	GATTTGAACTTCTTCCACTG	7	205	Deletion	TGGAAG		in frame	chrX:123179053	168	Deletion	TGGAAG		in frame	chrX:123179053	168	Deletion	TGGAAG		in frame	chrX:123179053	168	1231	acacgccaatgaattcacaaaaac	catgcattctaaatgaaattgctgttttaaa	3/0	9480063360	Absent	-	Absent	Knockout	RPE1_STAG2_8	RPE1_STAG2_8	476
RPE1_TET2_B2	RPE1	TET2	B2	Yes	No	2	GAGTTGACAGACTCTGTCTG	11	4756	Insertion		A	out of frame	chr4:106196327	1554	Deletion	CAGA		out of frame	chr4:106196328	1554							2002	cagcagagaccccagcag	ttgggccgtctcatgtatgg	0/2	7778760673	-	-	Absent	Knockout	-	-	555
RPE1_TET2_B2	RPE1	TET2	B2	Yes	Yes	3	GCGAGCTGGCCACACCTGTG	6	209	Insertion		T	out of frame	chr4:106164793	1221	Insertion		T	out of frame	chr4:106164793	1221							2002	tcgcagaagcagcagtgaag	tccttcccacaccaggatga	0/2	7778760673	-	-	Absent	Knockout	-	-	555
RPE1_TET2_B2	RPE1	TET2	B2	Yes	No	5	CAAGTCGTTATTTGACCATA	3	3455	NONE				n/a	n/a	NONE				n/a	n/a							2002	gaccatggagcagcatctga	aaactgtgactggccctgac	0/0	7778760673	-	-	Absent	Knockout	-	-	555
RPE1_TET2_B2	RPE1	TET2	B2	Yes	No	6	TTCTTTAAGGTTTGGACAGA	5	94	NONE				n/a	n/a	NONE				n/a	n/a							2002	tgcctcttgaattcatttgctaattgt	gccttctttaccagtatagatgactct	0/0	7778760673	-	-	Absent	Knockout	-	-	555
RPE1_TET2_C2	RPE1	TET2	C2	No	Yes	3	GCGAGCTGGCCACACCTGTG	6	209	Insertion		T	out of frame	chr4:106164793	1221	Insertion		T	out of frame	chr4:106164793	1221							2002	tcgcagaagcagcagtgaag	tccttcccacaccaggatga	0/2	-	-	-	-	Not Validated	-	-	-
RPE1_TET2_C7	RPE1	TET2	C7	Yes	Yes	1	GATGCACAGGCCAATTAAGG	3	3455	Deletion	TTAA		out of frame	chr4:106158041	981	Insertion		A	out of frame	chr4:106158044	982							2002	acacagcaaccccaaactga	gctgtgtgcatacaggcatg	0/2	6741737157	-	-	Absent	Knockout	-	-	558
RPE1_TET2_C7	RPE1	TET2	C7	Yes	No	4	ACGGCACGCTCACCAATCGC	6	209	Insertion		G	out of frame	chr4:106164912	1260	Insertion		T	out of frame	chr4:106164912	1260							2002	agacgctgaggaaatacggc	tatcagtggccgcaaagagg	0/2	6741737157	-	-	Absent	Knockout	-	-	558
RPE1_TET2_C7	RPE1	TET2	C7	Yes	No	6	TTCTTTAAGGTTTGGACAGA	5	94	NONE				n/a	n/a	NONE				n/a	n/a							2002	tgcctcttgaattcatttgctaattgt	gccttctttaccagtatagatgactct	0/0	6741737157	-	-	Absent	Knockout	-	-	558
RPE1_TET2_C9	RPE1	TET2	C9	No	Yes	1	GATGCACAGGCCAATTAAGG	3	3455	Deletion	ATTAA		out of frame	chr4:106158040	981	Deletion	ATTAA		out of frame	chr4:106158040	981							2002	acacagcaaccccaaactga	gctgtgtgcatacaggcatg	0/2	8999887479	-	-	Absent	Knockout	RPE1_TET2_C9	RPE1_TET2_C9	559
RPE1_TET2_D2	RPE1	TET2	D2	Yes	Yes	4	ACGGCACGCTCACCAATCGC	6	209	Deletion	TCACCAATCGC		out of frame	chr4:106164905	1258	Deletion	TCACCAATCGC		out of frame	chr4:106164905	1258							2002	agacgctgaggaaatacggc	tatcagtggccgcaaagagg	0/2	10137311957	-	-	Absent	Knockout	RPE1_TET2_D2	RPE1_TET2_D2	560
RPE1_TET2_D2	RPE1	TET2	D2	Yes	No	6	TTCTTTAAGGTTTGGACAGA	5	94	Insertion		C	out of frame	chr4:106163998	1191	Deletion	CAGA		out of frame	chr4:106163998	1191							2002	tgcctcttgaattcatttgctaattgt	gccttctttaccagtatagatgactct	0/2	10137311957	-	-	Absent	Knockout	RPE1_TET2_D2	RPE1_TET2_D2	560
RPE1_TET2_D8	RPE1	TET2	D8	No	Yes	2	GAGTTGACAGACTCTGTCTG	11	4756	Insertion		A	out of frame	chr4:106196327	1554	Deletion	G		out of frame	chr4:106196326	1553							2002	cagcagagaccccagcag	ttgggccgtctcatgtatgg	0/2	-	-	-	-	Not Validated	-	-	-
RPE1_TET2_E7	RPE1	TET2	E7	Yes	Yes	3	GCGAGCTGGCCACACCTGTG	6	209	Insertion		T	out of frame	chr4:106164793	1221	Insertion		T	out of frame	chr4:106164793	1221							2002	tcgcagaagcagcagtgaag	tccttcccacaccaggatga	0/2	9634865053	-	-	Absent	Knockout	RPE1_TET2_E7	RPE1_TET2_E7	564
RPE1_TET2_E7	RPE1	TET2	E7	Yes	No	5	CAAGTCGTTATTTGACCATA	3	3455	NONE				n/a	n/a	NONE				n/a	n/a							2002	gaccatggagcagcatctga	aaactgtgactggccctgac	0/0	9634865053	-	-	Absent	Knockout	RPE1_TET2_E7	RPE1_TET2_E7	564
RPE1_TP53_217	RPE1	TP53	217	No	Yes	4	CCGGTTCATGCCGCCCATGC	7	110	Insertion		AA	out of frame	chr17:7577553	243	Deletion	CCCATGCAG		in frame	chr17:7577550	241	Insertion		AT	out of frame	chr17:7577554	243	393	gatgatggtgaggatgggcc	CCTCATCTTGGGCCTGTGTT	1/2	-	-	PRESENT	-	Not a KO	-	-	482
RPE1_TP53_219	RPE1	TP53	219	No	Yes	5	CCCCGGACGATATTGAACAA	4	279	Insertion		T	out of frame	chr17:7579535	51	Insertion		TT	out of frame	chr17:7579535	51							393	catctacagtcccccttgcc	ctggcattctgggagcttca	0/2	9018274534	-	Absent	Absent	Knockout	-	RPE1_TP53_219	481
RPE1_TP53_220	RPE1	TP53	220	No	Yes	4	CCGGTTCATGCCGCCCATGC	7	110	Insertion		GG	out of frame	chr17:7577553	243	Insertion		A	out of frame	chr17:7577553	243	Deletion	CA		out of frame	chr17:7577552	243	393	gatgatggtgaggatgggcc	CCTCATCTTGGGCCTGTGTT	0/2	-	-	-	-	Not Validated	-	-	-
RPE1_TP53_221	RPE1	TP53	221	No	Yes	5	CCCCGGACGATATTGAACAA	4	279	Insertion		T	out of frame	chr17:7579535	51	Insertion		T	out of frame	chr17:7579535	51							393	catctacagtcccccttgcc	ctggcattctgggagcttca	0/2	7632812989	-	Absent	Absent	Knockout	RPE1_TP53_221	RPE1_TP53_221	477
RPE1_TP53_222	RPE1	TP53	222	No	Yes	5	CCCCGGACGATATTGAACAA	4	279	Insertion		T	out of frame	chr17:7579535	51	Insertion		GG	out of frame	chr17:7579533	52							393	catctacagtcccccttgcc	ctggcattctgggagcttca	0/2	-	-	PRESENT	-	Not a KO	-	-	478
RPE1_TP53_223	RPE1	TP53	223	No	Yes	4	CCGGTTCATGCCGCCCATGC	7	110	Insertion		A	out of frame	chr17:7577553	243	Deletion	CGCCCATGC		in frame	chr17:7577548	242							393	gatgatggtgaggatgggcc	CCTCATCTTGGGCCTGTGTT	1/1	8804677212	-	Absent	Absent	Knockout	RPE1_TP53_223	-	479
RPE1_TP53_224	RPE1	TP53	224	Yes	Yes	3	TGTAACAGTTCCTGCATGGG	7	110	Insertion		A	out of frame	chr17:7577553	243	Insertion		A	out of frame	chr17:7577553	243							393	TGGCTCTGACTGTaccacca	gatgatggtgaggatgggcc	0/2	7230959675	-	Absent-Petechial Staining	Absent	Knockout	-	RPE1_TP53_224	480
RPE1_TP53_224	RPE1	TP53	224	Yes	No	5	CCCCGGACGATATTGAACAA	4	279	NONE				n/a	n/a	NONE				n/a	n/a							393	catctacagtcccccttgcc	ctggcattctgggagcttca	0/0	7230959675	-	Absent-Petechial Staining	Absent	Knockout	-	RPE1_TP53_224	480
RPTEC_APC_486	RPTec	APC	486	No	Yes	6	GCTCCAGGACCCGAGAACTG	1	165	Deletion	AGTTCTC		out of frame	chr5:112043474	Non-Coding	Deletion (in frame)	CTC		in frame	chr5:112043478	Non-Coding	SBS	T	G	SBS	chr5:112043476	Non-Coding	2843	tcttcgtctcctgccgga	cccctatgtacgcctccct	1/1	-	-	Absent	-	Knockout	-	-	650
RPTEC_APC_487	RPTec	APC	487	No	Yes	6	GCTCCAGGACCCGAGAACTG	1	165	Deletion	TTCTCGGGTCCTGGA		in frame	chr5:112043476	Non-Coding	Deletion	TTCTCGGGTCCTGGA		in frame	chr5:112043476	Non-Coding							2843	tcttcgtctcctgccgga	cccctatgtacgcctccct	2/0	-	-	Absent	-	Knockout	-	-	651
RPTEC_APC_488	RPTec	APC	488	No	Yes	6	GCTCCAGGACCCGAGAACTG	1	165	Deletion	GTACCACCCTCAGTTCTCGGGT		out of frame	chr5:112043463	Non-Coding	Deletion	TTCTCGG		out of frame	chr5:112043476	Non-Coding							2843	tcttcgtctcctgccgga	cccctatgtacgcctccct	0/2	-	-	Absent	-	Knockout	-	RPTEC_APC_488	652
RPTEC_APC_539	RPTec	APC	539	No	Yes	6	GCTCCAGGACCCGAGAACTG	1	165	Deletion	AGTTCTC		out of frame	chr5:112043474	Non-Coding	Insertion		CTGGTACACCTGGTC	in frame	chr5:112043478	Non-Coding	SBS	T	G	SBS	chr5:112043476	Non-Coding	2843	tcttcgtctcctgccgga	cccctatgtacgcctccct	1/1	-	-	-	-	Not Validated	-	-	-
RPTEC_APC_546	RPTec	APC	546	No	Yes	6	GCTCCAGGACCCGAGAACTG	1	165	Deletion	AG		out of frame	chr5:112043474	Non-Coding	Deletion	TT		out of frame	chr5:112043476	Non-Coding							2843	tcttcgtctcctgccgga	cccctatgtacgcctccct	0/2	-	-	-	-	Not Validated	-	-	-
RPTEC_APC_547	RPTec	APC	547	No	Yes	6	GCTCCAGGACCCGAGAACTG	1	165	Deletion	CTCAGTTCTCGGGTCCTG		in frame	chr5:112043471	Non-Coding	Deletion	GTTCTCGGGTCCTGGAGCA		out of frame	chr5:112043475	Non-Coding	Insertion		T	out of frame	chr5:112043477	Non-Coding	2843	tcttcgtctcctgccgga	cccctatgtacgcctccct	1/2	-	-	-	-	Not Validated	-	-	-
RPTEC_APC_598	RPTec	APC	598	Yes	No	5	AGAAGTTTGGAGAGAGAACG	14	6574	Deletion	GAACGCGGA		in frame	chr5:112173854	855	Deletion	CGCGGA		in frame	chr5:112173857	856							2843	acagtgttacccagctcctct	gttgctggatggtagttgcct	2/0	-	-	-	-	Not Validated	-	-	-
RPTEC_APC_598	RPTec	APC	598	Yes	Yes	6	GCTCCAGGACCCGAGAACTG	1	165	Deletion	T		out of frame	chr5:112043477	Non-Coding	Deletion	TTCTCGG		out of frame	chr5:112043476	Non-Coding							2843	tcttcgtctcctgccgga	cccctatgtacgcctccct	0/2	-	-	-	-	Not Validated	-	-	-
RPTEC_APC_617	RPTec	APC	617	No	Yes	6	GCTCCAGGACCCGAGAACTG	1	165	Deletion	AGTTCTC		out of frame	chr5:112043474	Non-Coding	Deletion (in frame)	CTC		in frame	chr5:112043478	Non-Coding	SBS	T	G	SBS	chr5:112043476	Non-Coding	2843	tcttcgtctcctgccgga	cccctatgtacgcctccct	1/1	-	-	-	-	Not Validated	-	-	-
RPTEC_APC_620	RPTec	APC	620	Yes	No	5	AGAAGTTTGGAGAGAGAACG	14	6574	Deletion	CGCGGA		in frame	chr5:112173857	856	Deletion	CGCGGA		in frame	chr5:112173857	856							2843	acagtgttacccagctcctct	gttgctggatggtagttgcct	2/0	-	-	-	-	Not Validated	-	-	-
RPTEC_APC_620	RPTec	APC	620	Yes	Yes	6	GCTCCAGGACCCGAGAACTG	1	165	Deletion	T		out of frame	chr5:112043477	Non-Coding	Deletion	TTCTCGG		out of frame	chr5:112043476	Non-Coding							2843	tcttcgtctcctgccgga	cccctatgtacgcctccct	0/2	-	-	-	-	Not Validated	-	-	-
RPTEC_ARID1A_518	RPTec	ARID1A	518	No	Yes	5	CCCCTCAATGACCTCCAGTA	4	117	Deletion	CAATGACCTCCAGT		out of frame	chr1:27059213	617	Deletion	CAATGACCTCCAGT		out of frame	chr1:27059213	617							2285	ttgggtctcaggcatcctca	ggagggtcttgactgaaggc	0/2	-	-	PRESENT	-	Not a KO	-	-	-
RPTEC_ARID1A_520	RPTec	ARID1A	520	No	Yes	5	CCCCTCAATGACCTCCAGTA	4	117	Deletion	CAATGACCTCCAGT		out of frame	chr1:27059213	617	Deletion	CAATGACCTCCAGT		out of frame	chr1:27059213	617							2285	ttgggtctcaggcatcctca	ggagggtcttgactgaaggc	0/2	-	-	PRESENT	-	Not a KO	-	-	-
RPTEC_ARID1A_523	RPTec	ARID1A	523	No	Yes	5	CCCCTCAATGACCTCCAGTA	4	117	Deletion	CAATGACCTCCAGT		out of frame	chr1:27059213	617	Deletion	CAATGACCTCCAGT		out of frame	chr1:27059213	617							2285	ttgggtctcaggcatcctca	ggagggtcttgactgaaggc	0/2	-	-	PRESENT	-	Not a KO	-	-	-
RPTEC_ARID1A_593	RPTec	ARID1A	593	No	Yes	5	CCCCTCAATGACCTCCAGTA	4	117	Insertion		A	out of frame	chr1:27059224	621	Deletion	CCAGTAAGG		in frame	chr1:27059222	620	SBS	T	A	SBS	chr1:27059221	620	2285	ttgggtctcaggcatcctca	ggagggtcttgactgaaggc	1/1	-	-	-	-	Not Validated	-	-	817
RPTEC_ATM_451	RPTec	ATM	451	No	Yes	1	AGCTAGAAATAGTTGTACTC	40	88	Insertion		CTACAACTATTTCACTCAAGC	in frame	chr11:108183167	1983	Deletion	TA		out of frame	chr11:108183168	1983	SBS	A	G	SBS	chr11:108183167	Non-Coding	3056	agaGGTGTTCTTGTGACAAACAGA	CCTGTAAACTTATTCCAGTTTCTTCTTTACT	1/1	-	-	Absent	-	Knockout	-	RPTEC_ATM_451	696
RPTEC_ATM_460	RPTec	ATM	460	No	Yes	1	AGCTAGAAATAGTTGTACTC	40	88	Insertion		CTACAACTATTTCACTCAAGC	in frame	chr11:108183167	1983	Deletion	TA		out of frame	chr11:108183168	1983	SBS	A	G	SBS	chr11:108183167	Non-Coding	3056	agaGGTGTTCTTGTGACAAACAGA	CCTGTAAACTTATTCCAGTTTCTTCTTTACT	1/1	-	-	PRESENT	-	Not a KO	-	-	-
RPTEC_ATM_535	RPTec	ATM	535	No	Yes	1	AGCTAGAAATAGTTGTACTC	40	88	Deletion	GAATACA		out of frame	chr11:108183165	1982	Deletion	GAATACA		out of frame	chr11:108183165	1982							3056	TCTTGTGACAAACAGAAGTCTTGC	GCCTCTAATATTTACCTGTAAACTTATTCCA	0/2	-	-	Absent	-	Knockout	-	RPTEC_ATM_535	697
RPTEC_ATRX_932	RPTec	ATRX	932	No	Yes	7	CAGGATCGTCACGATCAAAG	4	53	Insertion		T	out of frame	chrX:76953076	80	Insertion		T	out of frame	chrX:76953076	80							2492	AAGAAAATAACTTTTTGTCCCTTCAA	TTTATGTCTCACATCTAGGGAACTAGC	0/2	-	-	Absent	-	Knockout	-	RPTEC_ATRX_932	655
RPTEC_BRCA2_347	RPTec	BRCA2	347	No	Yes	2	GAGATAATCTTCTGAACTGG	27	1511	Deletion	CA		out of frame	chr13:32972772	3374	Insertion		GAGAT	out of frame	chr13:32972772	3374							3418	ACCCAAGCTCTTTTGTCTGGT	acaacgtcgtttcagtctgaga	0/2	-	-	-	-	Not Validated	-	-	-
RPTEC_BRCA2_352	RPTec	BRCA2	352	No	Yes	2	GAGATAATCTTCTGAACTGG	27	1511	Deletion	CA		out of frame	chr13:32972772	3374	Insertion		GAGAT	out of frame	chr13:32972772	3374							3418	ACCCAAGCTCTTTTGTCTGGT	acaacgtcgtttcagtctgaga	0/2	7378283215	-	-	Present	Not a KO	-	-	-
RPTEC_BRCA2_354	RPTec	BRCA2	354	No	Yes	2	GAGATAATCTTCTGAACTGG	27	1511	Deletion	CA		out of frame	chr13:32972772	3374	Insertion		GAGAT	out of frame	chr13:32972772	3374							3418	ACCCAAGCTCTTTTGTCTGGT	acaacgtcgtttcagtctgaga	0/2	-	-	-	-	Not Validated	-	-	-
RPTEC_BRCA2_357	RPTec	BRCA2	357	No	Yes	2	GAGATAATCTTCTGAACTGG	27	1511	Deletion	CA		out of frame	chr13:32972772	3374	Insertion		GAGAT	out of frame	chr13:32972772	3374							3418	ACCCAAGCTCTTTTGTCTGGT	acaacgtcgtttcagtctgaga	0/2	-	-	-	-	Not Validated	-	-	-
RPTEC_BRCA2_359	RPTec	BRCA2	359	No	Yes	2	GAGATAATCTTCTGAACTGG	27	1511	Deletion	CA		out of frame	chr13:32972772	3374	Insertion		GAGAT	out of frame	chr13:32972772	3374							3418	ACCCAAGCTCTTTTGTCTGGT	acaacgtcgtttcagtctgaga	0/2	-	-	-	-	Not Validated	-	-	-
RPTEC_CDKN2A_10	RPTec	CDKN2A	10	Yes	No	1	GGCCTCCGACCGTAACTATT	1	465	Deletion	CCGACCGTAACTAT		out of frame	chr9:21974689	42	Insertion		A	out of frame	chr9:21974701	43	SBS	G	T	SBS	chr9:21974679	Q50K	132	gcagaccctctacccacct	ggtcgggtagaggaggtgc	0/2	10094869904	Absent	-	Absent	Knockout	-	RPTEC_CDKN2A_10	575
RPTEC_CDKN2A_10	RPTec	CDKN2A	10	Yes	Yes	3	CCCAACGCACCGAATAGTTA	1	465	Insertion		A	out of frame	chr9:21974701	42	Deletion	CCGACCGTAACTAT		out of frame	chr9:21974689	42							132	ctgactggctggccacg	tacccacctggatcggcc	0/2	10094869904	Absent	-	Absent	Knockout	-	RPTEC_CDKN2A_10	575
RPTEC_CDKN2A_10	RPTec	CDKN2A	10	Yes	No	4	CGCACGCGCGCCGAATCCGG	1	465	NONE				n/a	n/a	NONE				n/a	n/a							132	accacgaaaaccctcactcg	gaggcggcgagaacatgg	0/0	10094869904	Absent	-	Absent	Knockout	-	RPTEC_CDKN2A_10	575
RPTEC_CDKN2A_10	RPTec	CDKN2A	10	Yes	No	5	GCCGCGAGTGAGGGTTTTCG	1	465	Deletion	TCGCGGCGGGCCGCACGCGCGCCGAATCCGGAGGGTCAC		in frame	chr9:21994274	7	Deletion	TCGCGGCGGGCCGCACGCGCGCCGAATCCGGAGGGTCAC		in frame	chr9:21994274	7							132	cttggtgaccctccggattc	gtagcatcagcacgagggc	2/0	10094869904	Absent	-	Absent	Knockout	-	RPTEC_CDKN2A_10	575
RPTEC_CDKN2A_13	RPTec	CDKN2A	13	Yes	Yes	4	CGCACGCGCGCCGAATCCGG	1	465	Deletion	GCGCCGAATCCGGAGGGTCACC		out of frame	chr9:21994300	7	Deletion	GCGCCGAATCCGGAGGGTCACC		out of frame	chr9:21994300	7							132	accacgaaaaccctcactcg	gaggcggcgagaacatgg	0/2	10601127960	Absent	-	Absent	Knockout	-	RPTEC_CDKN2A_13	576
RPTEC_CDKN2A_13	RPTec	CDKN2A	13	Yes	No	6	GGCAGCGTCGTGCACGGGTC	2	307	NONE				n/a	n/a	NONE				n/a	n/a							132	cgtgtccaggaagccctc	aggtcatgatgatgggcagc	0/0	10601127960	Absent	-	Absent	Knockout	-	RPTEC_CDKN2A_13	576
RPTEC_CDKN2A_3	RPTec	CDKN2A	3	Yes	No	3	CCCAACGCACCGAATAGTTA	1	465	Deletion	CT		out of frame	chr9:21974699	43	NONE				n/a	n/a							132	ctgactggctggccacg	tacccacctggatcggcc	0/1	9729465652	Absent	-	Absent	Knockout	-	RPTEC_CDKN2A_3	573
RPTEC_CDKN2A_3	RPTec	CDKN2A	3	Yes	Yes	4	CGCACGCGCGCCGAATCCGG	1	465	Deletion	CGCCGAATCCG		out of frame	chr9:21994293	10	Deletion	CGCGCCGAATCCG		out of frame	chr9:21994291	10							132	accacgaaaaccctcactcg	gaggcggcgagaacatgg	0/2	9729465652	Absent	-	Absent	Knockout	-	RPTEC_CDKN2A_3	573
RPTEC_CDKN2A_4	RPTec	CDKN2A	4	Yes	No	3	CCCAACGCACCGAATAGTTA	1	465	Deletion	CGTAAC		in frame	chr9:21974694	43	Deletion	CGTAAC		in frame	chr9:21974694	43							132	ctgactggctggccacg	tacccacctggatcggcc	2/0	6165419282	PRESENT	-	PRESENT	Not a KO	-	-	574
RPTEC_CDKN2A_4	RPTec	CDKN2A	4	Yes	Yes	4	CGCACGCGCGCCGAATCCGG	1	465	Deletion	C		out of frame	chr9:21994302	7	Deletion	C		out of frame	chr9:21994302	7							132	gcgggatgtgaaccacgaaa	atggtgcgcaggttcttgg	0/2	6165419282	PRESENT	-	PRESENT	Not a KO	-	-	574
RPTEC_DAXX_964965	RPTec	DAXX	964	No	Yes	2	TCTATGTGGCAGAGATCCGG	3	832	Insertion		G	out of frame	chr6:33288946	203	Insertion		G	out of frame	chr6:33288946	203							740	GTATGCGGAGTCTGGGTCAT	ATCCAGCGTTTGGAGCAG	0/2	-	-	PRESENT	-	Not a KO	-	-	-
RPTEC_EZH2_1	RPTec	EZH2	1	No	Yes	4	TGCGACTGAGACAGCTCAAG	2	124	insertion		GTACTGATGTAC	in frame	chr7:148544302	29	Insertion		CTGAACCTCATCAGCT	out of frame	chr7:148544308	30							746	ggaccagtttgttggcggaa	acaaaagataaaattatacctttacttcatcagc	1/1	-	Absent	-	-	Knockout	-	RPTEC_EZH2_1	597
RPTEC_EZH2_10	RPTec	EZH2	10	No	Yes	4	TGCGACTGAGACAGCTCAAG	2	124	Deletion	CTCT		out of frame	chr7:148544299	32	Deletion	GAACCTCTTGAGCTGTCT		in frame	chr7:148544295	26							746	ggaccagtttgttggcggaa	acaaaagataaaattatacctttacttcatcagc	1/1	-	Absent	-	-	Knockout	-	-	599
RPTEC_EZH2_3	RPTec	EZH2	3	No	Yes	5	GGGAAAGTACACGGGGATAG	5	121	Deletion	TCTATCCCC		in frame	chr7:148526821	159	Deletion	TCTATCCC		out of frame	chr7:148526821	159							746	agatcaggatggtactttcattgaaga	agcccctttttccaagagaagaa	1/1	-	Absent	-	-	Knockout	-	RPTEC_EZH2_3	598
RPTEC_FBXW7_970	RPTec	FBXW7	970	No	Yes	6	TCATCTACCTGGCTTGAGGA	2	570	Insertion		A	out of frame	chr4:153332883	25	Insertion		A	out of frame	chr4:153332883	25							707	TGAGTTGCTGTTGCTGTTCC	AGCAAAAGACGACGAACTGG	0/2	-	-	-	-	Not Validated	-	-	707
RPTEC_FBXW7_972	RPTec	FBXW7	972	No	Yes	3	TGGGGAGGAGAGTTGGTGAA	2	570	Insertion		T	out of frame	chr4:153332492	155	Insertion		T	out of frame	chr4:153332492	155							707	AAATAGATATGTAAAGTTTCTCAGGTTAACAA	ACTAACAGTGTCACGAACTCCAGTAG	0/2	-	-	-	-	Not Validated	-	-	708
RPTEC_FBXW7_974	RPTec	FBXW7	974	No	Yes	6	TCATCTACCTGGCTTGAGGA	2	570	Deletion	CCTGGCTTGA		out of frame	chr4:153332874	25	Insertion		A	out of frame	chr4:153332883	25							707	TGAGTTGCTGTTGCTGTTCC	AGCAAAAGACGACGAACTGG	0/2	-	-	-	-	Not Validated	-	-	709
RPTEC_MLH1_904	RPTec	MLH1	904	No	Yes	1	GTTAATGATCCTTCTCCGGG	13	149	Deletion	CCCCCGGAGAAGGATCATTAACCTCAC		in frame	chr3:37070350	495	Deletion	CCCCCGGAGAAGGATCATTAACCTCAC		in frame	chr3:37070350	495							756	ctgatGTGGAAATGGTGGAAGATG	taccctcatgtccctgctca	2/0	-	-	PRESENT	-	Not a KO	-	-	-
RPTEC_MLH1_905	RPTec	MLH1	905	No	Yes	5/6		4	74	Insertion		C	out of frame	chr3:37045910	109	Deletion	AAGCCAT		out of frame	chr3:37045906	107	Deletion	CATGTGGC		out of frame	chr3:37045910	109	756	ggtgacccagcagtgagttt	tgcacactttccatcagctgt	0/2	-	-	Absent	-	Knockout	-	RPTEC_MLH1_905	662
RPTEC_MLH1_909	RPTec	MLH1	909	No	Yes	3	AGTAAGTTCTTGGTTTATGG	7	43	Insertion		CT	out of frame	chr3:37053369	Non-Coding	Deletion	TTTATGGG		out of frame	chr3:37053366	Non-Coding							756	ggtattcagtacacaatgcaggc	ATCataaccttatctccaccagcaa	0/2	-	-	PRESENT	-	Not a KO	-	-	-
RPTEC_MLH1_912	RPTec	MLH1	912	No	Yes	3	AGTAAGTTCTTGGTTTATGG	7	43	Deletion	TTTATGGG		out of frame	chr3:37053366	Non-Coding	Deletion	ATGGGGGATGGTTT		out of frame	chr3:37053369	Non-Coding							756	ggtattcagtacacaatgcaggc	ATCataaccttatctccaccagcaa	0/2	-	-	PRESENT	-	Not a KO	-	-	-
RPTEC_MLL2_587	RPTec	MLL2	587	Yes	Yes	3	CTCACCATTGGTGTGCTGCA	4	110	Deletion	CCATGCAGCACACCAATGGTGA		out of frame	chr12:49448165	138	Deletion	GCA		in frame	chr12:49448172	142	SBS	A	T	SBS	chr12:49448171	A143A	5537	tcccacctgtaaagggtcct	ggccttgtccacaccacata	1/1	-	-	PRESENT	-	Not a KO	-	-	-
RPTEC_MLL2_587	RPTec	MLL2	587	Yes	No	4/5		2	127	Deletion	GTGGGTTGGGCAGGTCTGACTCAGTGGCACTTGGGTCCTCAG		in frame	chr12:49448750	23	Deletion	GTGGGTTGGGCAGGTCTGACTCAGTGGCACTTGGGTCCTCAG		in frame	chr12:49448750	23							5537	tgatggctgacacatgctgt	aggacagagacctctcccac	2/0	-	-	PRESENT	-	Not a KO	-	-	-
RPTEC_MLL2_632	RPTec	MLL2	632	No	Yes	4	TGATGGACCTGCAGCTTCTG	2	127	Insertion		A	out of frame	chr12:49448793	23	Deletion	AAGCTGCAGGTCCATCAG		in frame	chr12:49448792	17							5537	tgatggacctgcagcttctg	tgcagtcctgaggagtctcc	1/1	-	-	PRESENT	-	Not a KO	-	-	-
RPTEC_MLL2_639	RPTec	MLL2	639	No	Yes	5	AGACCTGCCCAACCCACATG	2	127	Deletion	CTCCCACATGTGGGT		in frame	chr12:49448741	35	Deletion	CTCCCACATGTGGGT		in frame	chr12:49448741	35							5537	tgatggacctgcagcttctg	tgcagtcctgaggagtctcc	2/0	-	-	PRESENT	-	Not a KO	-	-	-
RPTEC_MSH2_495	RPTec	MSH2	495	No	Yes	4	ATCAAGTACATGGGGCCGGC	1	336	Insertion		C	out of frame	chr2:47630536	69	Deletion	C		out of frame	chr2:47630536	69							934	gaggtgttcaagacccaggg	cactctctgaggcgggaaag	0/2	-	-	Absent	-	Knockout	-	RPTEC_MSH2_495	627
RPTEC_MSH2_525	RPTec	MSH2	525	No	Yes	1	TGCCTTTCAACAACCGGTTG	4	147	Insertion		A	out of frame	chr2:47639632	242	Insertion		A	out of frame	chr2:47639632	242							934	aatagataattcaaagaggaggaattctgatc	GCACTATTCATCTGCTCTCCCTT	0/2	-	-	Absent	-	Knockout	-	RPTEC_MSH2_525	625
RPTEC_MSH6_540	RPTec	MSH6	540	No	Yes	4	GGAACATTCATCCGCGAGAA	2	197	Deletion	GA		out of frame	chr2:48018171	122	Deletion	GA		out of frame	chr2:48018171	122							1360	ctggtggccttgtctggttt	ctaacccagccccttgttgg	0/2	-	-	Absent	-	Knockout	-	RPTEC_MSH6_540	638
RPTEC_MSH6_541	RPTec	MSH6	541	Yes	Yes	1	GATCCTTTAAGCTCTAAGAA	5	266	Deletion	CT		out of frame	chr2:48030650	1088	Deletion	T		out of frame	chr2:48030652	1089	SBS	C	A	SBS	chr2:48030650	F1088L	1360	ATAGTCGAGGGGGTgatggt	atgcaaggatggcgtgatcc	0/2	-	-	Absent	-	Knockout	-	RPTEC_MSH6_541	633
RPTEC_MSH6_541	RPTec	MSH6	541	Yes	No	5	TTGCACATACCATATGTCCT	8	155	Insertion		A	out of frame	chr2:48033491	1265	Deletion	GGACATA		out of frame	chr2:48033489	1265							1360	TGCTAGCAAGAGAAGTGCCC	TCAACTCACTACCATTCATTAGTAGAAGA	0/2	-	-	Absent	-	Knockout	-	RPTEC_MSH6_541	633
RPTEC_MSH6_542	RPTec	MSH6	542	Yes	Yes	1	GATCCTTTAAGCTCTAAGAA	5	266	Insertion		AATCCTTTAGATCCTTAAAGATCTAAAGGATCTTTAAGATCCT	out of frame	chr2:48030650	1088	Deletion	CTTAGAGCTT		out of frame	chr2:48030650	1088							1360	ATAGTCGAGGGGGTgatggt	atgcaaggatggcgtgatcc	0/2	-	-	Absent	-	Knockout	-	-	631
RPTEC_MSH6_542	RPTec	MSH6	542	Yes	No	5/6		8	155	Deletion	CA		out of frame	chr2:48033492	1266	Insertion		A	out of frame	chr2:48033491	1265							1360	gcaagagaagtgccctctcaa	acattattttcaactcactaccattcattagt	0/2	-	-	Absent	-	Knockout	-	-	631
RPTEC_MSH6_543	RPTec	MSH6	543	No	Yes	4	GGAACATTCATCCGCGAGAA	2	197	Insertion		A	out of frame	chr2:48018170	122	Deletion	G		out of frame	chr2:48018171	122							1360	ctggtggccttgtctggttt	ctaacccagccccttgttgg	0/2	-	-	Absent	-	Knockout	-	RPTEC_MSH6_543	634
RPTEC_MSH6_570	RPTec	MSH6	570	No	Yes	1	GATCCTTTAAGCTCTAAGAA	5	266	Deletion	GAGCTTA		out of frame	chr2:48030654	1090	Deletion	GAGCTTA		out of frame	chr2:48030654	1090							1360	ATAGTCGAGGGGGTgatggt	atgcaaggatggcgtgatcc	0/2	-	-	Absent	-	Knockout	-	-	635
RPTEC_MTAP_A3	RPTec	MTAP	A3	No	Yes	2	AAATACCATACCTTGCAAGG	3	59	Insertion		T	out of frame	chr9:21816766	58	Insertion		T	out of frame	chr9:21816766	58	SBS	G	A	SBS	chr9:21816758	V56I	283	tcctttagtagtaacatccaaaaagcttaAA	catgcagccatctgatgcct	0/2	-	Absent	-	-	Knockout	-	-	699
RPTEC_MTAP_C6	RPTec	MTAP	C6	No	Yes	3	ACGGCTCAGCCATTGGAATA	5	103	Deletion	ATATTCCAATGGCTGAGCC		out of frame	chr9:21837969	137	Deletion	ATATTCCAATGGCTGAGCC		out of frame	chr9:21837969	137							283	accttccagaaagactacacacc	cctcagtccttctatgatggaagtc	0/2	-	Absent	-	-	Knockout	-	-	700
RPTEC_MTAP_D3	RPTec	MTAP	D3	No	Yes	1/3		5	103	Deletion	TATTCCA		out of frame	chr9:21837970	137	Deletion	GCCATATTCCAATGGCTGAGCCGT		in frame	chr9:21837966	136							283	accttccagaaagactacacacc	cctcagtccttctatgatggaagtc	1/1	-	-	-	-	Not Validated	-	-	785
RPTEC_MTAP_D4	RPTec	MTAP	D4	No	Yes	1/3		5	103	Deletion	CATATTCCAATGGC		out of frame	chr9:21837968	137	Deletion	CATATTCCAATGGC		out of frame	chr9:21837968	137							283	accttccagaaagactacacacc	cctcagtccttctatgatggaagtc	0/2	-	-	-	-	Not Validated	-	-	710
RPTEC_MTAP_D5	RPTec	MTAP	D5	No	Yes	1/3		5	103	Deletion	TCCAAT		in frame	chr9:21837973	138	Deletion	TATTCCA		out of frame	chr9:21837970	137							283	accttccagaaagactacacacc	cctcagtccttctatgatggaagtc	1/1	-	-	-	-	Not Validated	-	-	-
RPTEC_NF1_479	RPTec	NF1	479	Yes	Yes	6	TGCAGAATCCAAGAAAACAG	14	114	Insertion		T	out of frame	chr17:29545994	Non-Coding	Insertion		T	out of frame	chr17:29545994	Non-Coding							2839	tcttcctccttctaatctctctcga	ttctgctgtactgccttggg	0/2	-	-	-	-	Not Validated	-	-	720
RPTEC_NF1_479	RPTec	NF1	479	Yes	No	4/5		1	443	Deletion	GCCCG		out of frame	chr17:29422395	Non-Coding	Deletion	GGCC		out of frame	chr17:29422394	Non-Coding							2839	gaatgggtccaggccgtg	ccctcacctactctgtcccc	0/2	-	-	-	-	Not Validated	-	-	720
RPTEC_NF1_480	RPTec	NF1	480	Yes	Yes	3	GTTGTGCTCAGTACTGACTT	2	144	Insertion		ATGCT	out of frame	chr17:29483041	34	Deletion	CAGT		out of frame	chr17:29483042	34							2839	ggccgcttataaccaaagaaaactt	tttcagcttccaataaaaacaggaca	0/2	-	-	-	-	Not Validated	-	-	721
RPTEC_NF1_480	RPTec	NF1	480	Yes	No	6	TGCAGAATCCAAGAAAACAG	14	114	Insertion		T	out of frame	chr17:29545994	Non-Coding	Insertion		T	out of frame	chr17:29545994	Non-Coding							2839	tcttcctccttctaatctctctcga	ttctgctgtactgccttggg	0/2	-	-	-	-	Not Validated	-	-	721
RPTEC_NF1_481	RPTec	NF1	481	Yes	No	6	TGCAGAATCCAAGAAAACAG	14	114	Insertion		T	out of frame	chr17:29545994	Non-Coding	Insertion		T	out of frame	chr17:29545994	Non-Coding							2839	tcttcctccttctaatctctctcga	ttctgctgtactgccttggg	0/2	-	-	-	-	Not Validated	-	-	722
RPTEC_NF1_481	RPTec	NF1	481	Yes	Yes	4/5		1	443	Deletion	GCCCG		out of frame	chr17:29422395	Non-Coding	Deletion	GGCC		out of frame	chr17:29422394	Non-Coding							2839	gaatgggtccaggccgtg	ccctcacctactctgtcccc	0/2	-	-	-	-	Not Validated	-	-	722
RPTEC_NF1_500	RPTec	NF1	500	Yes	Yes	4	GGTGGAATGGGTCCAGGCCG	1	443	Deletion	AGGCC		out of frame	chr17:29422359	11	Insertion		GTGGAAG	out of frame	chr17:29422364	13	Deletion	CAGGCCGTGGTC		in frame	chr17:29422358	11	2839	ggcccacccttccctcc	cggttacctgctcgtcgaag	1/2	-	-	-	-	Not Validated	-	-	723
RPTEC_NF1_500	RPTec	NF1	500	Yes	No	6	TGCAGAATCCAAGAAAACAG	14	114	Insertion		T	out of frame	chr17:29545994	Non-Coding	Insertion		T	out of frame	chr17:29545994	Non-Coding							2839	tcttcctccttctaatctctctcga	ttctgctgtactgccttggg	0/2	-	-	-	-	Not Validated	-	-	723
RPTEC_NF1_502	RPTec	NF1	502	Yes	Yes	5	AGCAGGTAACCGGCCCGTGG	1	443	Deletion	GGCC		out of frame	chr17:29422394	Non-Coding	Deletion	GCCCG		out of frame	chr17:29422395	Non-Coding	Deletion	CCGTGGCGGGC		out of frame	chr17:29422397	Non-Coding	2839	gaatgggtccaggccgtg	ccctcacctactctgtcccc	0/2	-	-	-	-	Not Validated	-	-	724
RPTEC_NF1_502	RPTec	NF1	502	Yes	No	6	TGCAGAATCCAAGAAAACAG	14	114	Insertion		T	out of frame	chr17:29545994	Non-Coding	Insertion		T	out of frame	chr17:29545994	Non-Coding							2839	tcttcctccttctaatctctctcga	ttctgctgtactgccttggg	0/2	-	-	-	-	Not Validated	-	-	724
RPTec_NF1_580	RPTec	NF1	580	No	Yes	4	GGTGGAATGGGTCCAGGCCG	1	443	Deletion	AGGCC		out of frame	chr17:29422359	11	Deletion	AGGCC		out of frame	chr17:29422359	11							2839	ggcccacccttccctcc	cggttacctgctcgtcgaag	0/2	-	-	-	-	Not Validated	-	-	725
RPTEC_NF1_616	RPTec	NF1	616	No	Yes	5	AGCAGGTAACCGGCCCGTGG	1	443	Deletion	CGTG		out of frame	chr17:29422398	Non-Coding	Deletion	CCCGTGGCGG		out of frame	chr17:29422396	Non-Coding	SBS	G	C	SBS	chr17:29422395	Non-Coding	2839	gaatgggtccaggccgtg	ccctcacctactctgtcccc	0/2	-	-	-	-	Not Validated	-	-	726
RPTEC_NF1_636	RPTec	NF1	636	Yes	Yes	4	GGTGGAATGGGTCCAGGCCG	1	443	Deletion	AGGCC		out of frame	chr17:29422359	11	Deletion	G		out of frame	chr17:29422361	12	SBS	C	G	SBS	chr17:29422363	A12A	2839	ggcccacccttccctcc	cggttacctgctcgtcgaag	0/2	-	-	-	-	Not Validated	-	-	727
RPTEC_NF1_636	RPTec	NF1	636	Yes	No	6	TGCAGAATCCAAGAAAACAG	14	114	Insertion		T	out of frame	chr17:29545994	Non-Coding	Insertion		T	out of frame	chr17:29545994	Non-Coding							2839	tcttcctccttctaatctctctcga	ttctgctgtactgccttggg	0/2	-	-	-	-	Not Validated	-	-	727
RPTEC_NOTCH1_492	RPTec	NOTCH1	492	No	Yes	2	TGCAGGTCAGTACTGTACCG	6	234	Insertion		T	out of frame	chr9:139413265	293	Insertion		T	out of frame	chr9:139413265	293							2555	gacagggagctcagggagt	gttctggcaggcatttggc	0/2	-	Absent	-	-	Knockout	-	-	728
RPTEC_NOTCH1_550	RPTec	NOTCH1	550	Yes	Yes	1	GGCACCTGCCACAACGAGGT	4	339	Deletion	TC		out of frame	chr9:139417451	198	Deletion	TC		out of frame	chr9:139417451	198							2555	aggatgtcaacgagtgtggc	ctcgcagttggggccag	0/2	-	Absent	-	-	Knockout	-	RPTEC_NOTCH1_550	729
RPTEC_NOTCH1_550	RPTec	NOTCH1	550	Yes	No	2	TGCAGGTCAGTACTGTACCG	6	234	Deletion	AGTAC		out of frame	chr9:139413268	290	Insertion		T	out of frame	chr9:139413265	293							2555	gacagggagctcagggagt	gttctggcaggcatttggc	0/2	-	Absent	-	-	Knockout	-	RPTEC_NOTCH1_550	729
RPTEC_NOTCH1_550	RPTec	NOTCH1	550	Yes	No	5	AGCATCGCGGGCCTAGGCAG	2	79	Deletion	TAGGC		out of frame	chr9:139438556	21	Deletion	TAGGC		out of frame	chr9:139438556	21							2555	cattggccgcttcacacttc	cgggtgagactgacctctct	0/2	-	Absent	-	-	Knockout	-	RPTEC_NOTCH1_550	729
RPTEC_NOTCH1_552	RPTec	NOTCH1	552	No	Yes	2	TGCAGGTCAGTACTGTACCG	6	234	Insertion		T	out of frame	chr9:139413265	293	Deletion	ACAGTACTGACCTGCAG		out of frame	chr9:139413266	287							2555	gacagggagctcagggagt	gttctggcaggcatttggc	0/2	-	Absent	-	-	Knockout	-	RPTEC_NOTCH1_552	730
RPTEC_NOTCH1_554	RPTec	NOTCH1	554	Yes	No	1	GGCACCTGCCACAACGAGGT	4	339	Insertion		TGCACA	in frame	chr9:139417449	199	Insertion		TGCACA	in frame	chr9:139417449	199	SBS	C	A	SBS	chr9:139417445	G200V	2555	aggatgtcaacgagtgtggc	ctcgcagttggggccag	2/0	-	PRESENT	-	-	Not a KO	-	-	731
RPTEC_NOTCH1_554	RPTec	NOTCH1	554	Yes	Yes	2	TGCAGGTCAGTACTGTACCG	6	234	Deletion	TCCTCGGTACA		out of frame	chr9:139413258	292	Deletion	TCCTCGGTACA		out of frame	chr9:139413258	292							2555	gacagggagctcagggagt	gttctggcaggcatttggc	0/2	-	PRESENT	-	-	Not a KO	-	-	731
RPTEC_NOTCH1_606	RPTec	NOTCH1	606	Yes	No	1	GGCACCTGCCACAACGAGGT	4	339	Insertion		TGCACA	in frame	chr9:139417449	199	Insertion		TGCACA	in frame	chr9:139417449	199	SBS	C	A	SBS	chr9:139417445	G200V	2555	aggatgtcaacgagtgtggc	ctcgcagttggggccag	2/0	-	Absent	-	-	Knockout	-	RPTEC_NOTCH1_606	732
RPTEC_NOTCH1_606	RPTec	NOTCH1	606	Yes	Yes	2	TGCAGGTCAGTACTGTACCG	6	234	Deletion	TCCTCGGTACA		out of frame	chr9:139413258	292	Deletion	TCCTCGGTACA		out of frame	chr9:139413258	292							2555	gacagggagctcagggagt	gttctggcaggcatttggc	0/2	-	Absent	-	-	Knockout	-	RPTEC_NOTCH1_606	732
RPTEC_NOTCH1_609	RPTec	NOTCH1	609	Yes	Yes	2	TGCAGGTCAGTACTGTACCG	6	234	Insertion		T	out of frame	chr9:139413265	293	Insertion		T	out of frame	chr9:139413265	293							2555	gacagggagctcagggagt	gttctggcaggcatttggc	0/2	-	PRESENT	-	-	Not a KO	-	-	733
RPTEC_NOTCH1_609	RPTec	NOTCH1	609	Yes	No	3	CACGCAGGCCTCCGTGCCAT	2	79	Deletion	ATTGGCC		out of frame	chr9:139438493	39	Deletion	GCCATTGGCCGC		in frame	chr9:139438490	39							2555	ctctgccctcgacaaagcaa	ggtgagacctgcctgaatgg	1/1	-	PRESENT	-	-	Not a KO	-	-	733
RPTEC_NOTCH1_624	RPTec	NOTCH1	624	Yes	No	2	TGCAGGTCAGTACTGTACCG	6	234	Insertion		TA	out of frame	chr9:139413266	293	Deletion	ACAGTAC		out of frame	chr9:139413266	290	SBS	T	A	SBS	chr9:139413265	T293S	2555	gacagggagctcagggagt	gttctggcaggcatttggc	0/2	-	Absent	-	-	Knockout	-	-	734
RPTEC_NOTCH1_624	RPTec	NOTCH1	624	Yes	Yes	5	AGCATCGCGGGCCTAGGCAG	2	79	Deletion	GG		out of frame	chr9:139438558	Non-Coding	Deletion	GGCAGGAGAAGAGAGG		out of frame	chr9:139438564	Non-Coding							2555	ttcacacttcccgccattca	gtggtggtgcgggtgaga	0/2	-	Absent	-	-	Knockout	-	-	734
RPTEC_NOTCH1_626	RPTec	NOTCH1	626	Yes	No	1	GGCACCTGCCACAACGAGGT	4	339	Insertion		TGCACA	in frame	chr9:139417449	199	Insertion		TGCACA	in frame	chr9:139417449	199	SBS	C	A	SBS	chr9:139417445	G200V	2555	aggatgtcaacgagtgtggc	ctcgcagttggggccag	2/0	-	PRESENT	-	-	Not a KO	-	-	735
RPTEC_NOTCH1_626	RPTec	NOTCH1	626	Yes	Yes	2	TGCAGGTCAGTACTGTACCG	6	234	Deletion	TCCTCGGTACA		out of frame	chr9:139413258	292	Deletion	TCCTCGGTACA		out of frame	chr9:139413258	292							2555	gacagggagctcagggagt	gttctggcaggcatttggc	0/2	-	PRESENT	-	-	Not a KO	-	-	735
RPTEC_NOTCH1_627	RPTec	NOTCH1	627	Yes	No	1	GGCACCTGCCACAACGAGGT	4	339	Insertion		TGCACA	in frame	chr9:139417449	199	Insertion		TGCACA	in frame	chr9:139417449	199	SBS	C	A	SBS	chr9:139417445	G200V	2555	aggatgtcaacgagtgtggc	ctcgcagttggggccag	2/0	-	PRESENT	-	-	Not a KO	-	-	736
RPTEC_NOTCH1_627	RPTec	NOTCH1	627	Yes	Yes	2	TGCAGGTCAGTACTGTACCG	6	234	Deletion	TCCTCGGTACA		out of frame	chr9:139413258	292	Deletion	TCCTCGGTACA		out of frame	chr9:139413258	292							2555	gacagggagctcagggagt	gttctggcaggcatttggc	0/2	-	PRESENT	-	-	Not a KO	-	-	736
RPTEC_PTCH1_D2	RPTec	PTCH1	D2	No	Yes	1	TGCACTCCGCCGAAAGCCTC	1	343	Deletion	CGCCGGAGGC		out of frame	chr9:98279033	21	Deletion	CCGCCGGAGGCTTTCGGCG		out of frame	chr9:98279032	18							1447	gagggccatggaactgctta	ggaaagtgtaaaaaccccggc	0/2	-	-	-	-	Not Validated	-	-	-
RPTEC_PTEN_3	RPTec	PTEN	3	No	Yes	5	GCAGCCGCAGAAATGGATAC	1	1111	Deletion	CCAT		out of frame	chr10:89624310	Intron	Deletion	CCAT		out of frame	chr10:89624310	Intron							403	tccgtctactcccacgttct	aaggagatatcaagaggatggattcg	0/2	8839634482	Absent	-	Absent	Knockout	-	RPTEC_PTEN_3	577
RPTEC_PTEN_4	RPTec	PTEN	4	No	Yes	4	TGGGAATAGTTACTCCCTGG	6	142	Deletion	GGGAGTA		out of frame	chr10:89711874	Intron and 165	Deletion	GGGAGTA		out of frame	chr10:89711874	Intron and 165							403	acacatagcgcctctgacTG	tggctacgacccagttacca	0/2	5358439333	Absent	-	Absent	Knockout	-	RPTEC_PTEN_4	578
RPTEC_PTEN_5	RPTec	PTEN	5	No	Yes	4	TGGGAATAGTTACTCCCTGG	6	142	Deletion	A		out of frame	chr10:89711873	Intron	Deletion	A		out of frame	chr10:89711873	Intron							403	acacatagcgcctctgacTG	tggctacgacccagttacca	0/2	9314063458	Absent	-	Absent	Knockout	-	RPTEC_PTEN_5	579
RPTEC_STAG2_3	RPTec	STAG2	3	No	Yes	2	AGTCCCACATGCTATCCACA	15	118	Deletion	TAGC		out of frame	chrX:123195103	482	Deletion	TAGC		out of frame	chrX:123195103	482	SBS	A	T	SBS	chrX:123195102	D482V	1231	cccagtctttcagcagctca	attgtctaagaccacattgctcttttt	0/2	-	Absent	-	-	Knockout	-	-	671
RPTEC_STAG2_943	RPTec	STAG2	943	No	Yes	1	CTTCAGTCGTAGAGATCCAG	14	112	Deletion	TCGTAGAGATCCAG		out of frame	chrX:123191725	438	Deletion	TCGTAGAGATCCAG		out of frame	chrX:123191725	438							1231	TTGTTGTTGTTGTCGTAAAATAAATATTTT	GGTTGGCATTTGGACCTTGTC	0/2	-	Absent	-	-	Knockout	-	RPTEC_STAG2_943	666
RPTEC_STAG2_943A	RPTec	STAG2	943A	No	Yes	2	AGTCCCACATGCTATCCACA	15	118	Insertion		G	out of frame	chrX:123195101	482	Insertion		G	out of frame	chrX:123195101	482							1231	ctattcatacattcccagtctttcagc	gctagtatgataattgtctaagaccacattg	0/2	-	Absent	-	-	Knockout	-	-	663
RPTEC_STAG2_944	RPTec	STAG2	944	No	Yes	2	AGTCCCACATGCTATCCACA	15	118	Deletion	ATAGCATGTGG		out of frame	chrX:123195102	482	Deletion	ATAGCATGTGG		out of frame	chrX:123195102	482							1231	ctattcatacattcccagtctttcagc	gctagtatgataattgtctaagaccacattg	0/2	-	Absent	-	-	Knockout	-	RPTEC_STAG2_944	667
RPTEC_STAG2_945	RPTec	STAG2	945	No	Yes	4/5		7	205	Deletion	CTCAGTGGAAGAAGTTCAAATCC		out of frame	chrX:123179048	166	Deletion	CTCAGTGGAAGAAGTTCAAATCC		out of frame	chrX:123179048	166							1231	acacgccaatgaattcacaaaaac	catgcattctaaatgaaattgctgttttaaa	0/2	-	Absent	-	-	Knockout	-	-	672
RPTEC_STAG2_946	RPTec	STAG2	946	No	Yes	2	AGTCCCACATGCTATCCACA	15	118	Insertion		G	out of frame	chrX:123195101	482	Insertion		G	out of frame	chrX:123195101	482							1231	ctattcatacattcccagtctttcagc	gctagtatgataattgtctaagaccacattg	0/2	-	Absent	-	-	Knockout	-	RPTEC_STAG2_946	668
RPTEC_STAG2_947	RPTec	STAG2	947	No	Yes	1	CTTCAGTCGTAGAGATCCAG	14	112	Deletion	ATCCAGAG		out of frame	chrX:123191733	441	Deletion	ATCCAGAG		out of frame	chrX:123191733	441							1231	TTGTTGTTGTTGTCGTAAAATAAATATTTT	GGTTGGCATTTGGACCTTGTC	0/2	-	Absent	-	-	Knockout	-	-	664
RPTEC_STAG2_951	RPTec	STAG2	951	No	Yes	2	AGTCCCACATGCTATCCACA	15	118	Insertion		G	out of frame	chrX:123195101	482	Insertion		G	out of frame	chrX:123195101	482							1231	ctattcatacattcccagtctttcagc	gctagtatgataattgtctaagaccacattg	0/2	-	Absent	-	-	Knockout	-	-	669
RPTEC_STAG2_952	RPTec	STAG2	952	No	Yes	5	GATTTGAACTTCTTCCACTG	7	205	Deletion	TG		out of frame	chrX:123179053	168	Deletion	TG		out of frame	chrX:123179053	168	SBS	C	A	SBS	chrX:123179070	S173S	1231	acacgccaatgaattcacaaaaac	catgcattctaaatgaaattgctgttttaaa	0/2	-	Absent	-	-	Knockout	-	-	665
RPTEC_STAG2_953	RPTec	STAG2	953	No	Yes	1	CTTCAGTCGTAGAGATCCAG	14	112	Deletion	CCAGAGGAGGATGGAAT		out of frame	chrX:123191735	442	Deletion	GATC		out of frame	chrX:123191732	441	SBS	A	T	SBS	chrX:123191731	R440S	1231	TTGTTGTTGTTGTCGTAAAATAAATATTTT	GGTTGGCATTTGGACCTTGTC	0/2	-	Absent	-	-	Knockout	-	-	670
RPTEC_STAG2_B5	RPTec	STAG2	B5	No	Yes	2	AGTCCCACATGCTATCCACA	15	118	Deletion	TGTGGAT		out of frame	chrX:123195097	480	Deletion	TGTGGAT		out of frame	chrX:123195097	480							1231	cccagtctttcagcagctca	attgtctaagaccacattgctcttttt	0/2	-	-	-	-	Not Validated	-	-	737
RPTEC_TET2_368	RPTec	TET2	368	No	Yes	4	ACGGCACGCTCACCAATCGC	6	209	Insertion		A	out of frame	chr4:106164912	1260	Deletion	AATCGCC		out of frame	chr4:106164910	1260							2002	agacgctgaggaaatacggc	tatcagtggccgcaaagagg	0/2	-	-	-	-	Not Validated	-	-	738
RPTEC_TP53_471	RPTec	TP53	471	Yes	Yes	6	CCCCTTGCCGTCCCAAGCAA	4	279	Deletion	CTTG		out of frame	chr17:7579572	38	Deletion	CTTG		out of frame	chr17:7579572	38							393	tcacccatctacagtccccc	CTGGCATTCTGGGAGCTTCA	0/2	-	-	Absent	-	Knockout	-	RPTEC_TP53_471	630
RPTEC_TP53_471	RPTec	TP53	471	Yes	No	3/4		7	110	Insertion		AT	out of frame	chr17:7577554	243	Insertion		AT	out of frame	chr17:7577554	243							393	gatgatggtgaggatgggcc	CCTCATCTTGGGCCTGTGTT	0/2	-	-	Absent	-	Knockout	-	RPTEC_TP53_471	630
RPTEC_TP53_472	RPTec	TP53	472	No	Yes	6	CCCCTTGCCGTCCCAAGCAA	4	279	Deletion	CTTG		out of frame	chr17:7579572	38	Deletion	CTTG		out of frame	chr17:7579572	38							393	tcacccatctacagtccccc	CTGGCATTCTGGGAGCTTCA	0/2	-	-	Absent	-	Knockout	-	-	628
RPTEC_TP53_477	RPTec	TP53	477	Yes	Yes	1	GGTGCCCTATGAGCCGCCTG	6	378	Insertion		G	out of frame	chr17:7578182	223	Deletion	ACCAGACCTCA		out of frame	chr17:7578170	Non-Coding							393	tcgacatagtgtggtggtgc	caaccacccttaacccctcc	0/2	-	-	Absent	-	Knockout	-	-	632
RPTEC_TP53_477	RPTec	TP53	477	Yes	No	6	CCCCTTGCCGTCCCAAGCAA	4	279	Deletion	CATTGC		in frame	chr17:7579567	39	NONE				n/a	n/a							393	tcacccatctacagtccccc	CTGGCATTCTGGGAGCTTCA	1/0	-	-	Absent	-	Knockout	-	-	632
RPTEC_TP53_477	RPTec	TP53	477	Yes	No	3/4		7	110	Deletion	CCCATGCAG		in frame	chr17:7577550	241	Deletion	TTCATGCCGCCCATGCAGGAACTGTTACA		out of frame	chr17:7577541	238							393	gatgatggtgaggatgggcc	CCTCATCTTGGGCCTGTGTT	1/1	-	-	Absent	-	Knockout	-	-	632
RPTEC_TP53_497	RPTec	TP53	497	No	Yes	6	CCCCTTGCCGTCCCAAGCAA	4	279	Deletion	TCCATTG		out of frame	chr17:7579565	39	Deletion	CTTG		out of frame	chr17:7579572	38							393	tcacccatctacagtccccc	CTGGCATTCTGGGAGCTTCA	0/2	-	-	Absent-Petechial Staining	-	Knockout	-	-	629
RPTEC_TP53_544	RPTec	TP53	544	No	Yes	5	CCCCGGACGATATTGAACAA	4	279	Insertion		T	out of frame	chr17:7579535	51	Insertion		T	out of frame	chr17:7579535	51							393	tcacccatctacagtccccc	gcttcatctggacctgggtc	0/2	-	-	Absent	-	Knockout	-	RPTEC_TP53_544	626
RPTEC_TP53_588	RPTec	TP53	588	No	Yes	1	GGTGCCCTATGAGCCGCCTG	6	378	Insertion		TAGGTTTT	out of frame	chr17:7578180	224	Insertion		TAGGTTTT	out of frame	chr17:7578180	224	SBS	G	C	SBS	chr17:7578182	P223A	393	tcgacatagtgtggtggtgc	caaccacccttaacccctcc	0/2	-	-	Absent-Petechial Staining	-	Knockout	-	RPTEC_TP53_588	624
