# Supplementary material for: An isogenic cell line panel for sequence-based screening of targeted anticancer drugs
Source: iScience. 2022 May 23;25(6):104437. doi: 10.1016/j.isci.2022.104437 (PMC9184558; doi:10.1016/j.isci.2022.104437)
Supplement: Table S6. Gene KO confirmation method, related to Figure 1 [file mmc7.xlsx]

## Sheet: Sheet1
Table S6 - Gene KO Confirmation Method. Related to figure 1.
Western	IHC	RNA-Seq	Functional†
ATM	APC*	APC	HPRT
CDKN2A	ARID1A	ARID1A	TP53
CDKN2C	ATM	ATM
EZH2	ATRX	BRCA2
FBXW7	DAXX	CDKN2A
MTAP	MLH1	CDKN2C
NOTCH1	MLL2	EZH2
PTEN	MSH2	MLH1
STAG2	MSH6	MLL2
TP53	PTEN	MSH2
	TP53	MSH6
		MTAP
		NF1
		NOTCH1
		PTCH1
		PTEN
		STAG2
		TET2
		TP53
*β-Catenin Staining
†See Table S2
