# Supplementary material for: An isogenic cell line panel for sequence-based screening of targeted anticancer drugs
Source: iScience. 2022 May 23;25(6):104437. doi: 10.1016/j.isci.2022.104437 (PMC9184558; doi:10.1016/j.isci.2022.104437)
Supplement: Table S7. Cell line panel of validated knockouts targeting 19 critical cancer pathways∗, related to Figure 1 [file mmc8.xlsx]

## Sheet: Sheet1
Table S7 - Cell Line Panel of Validated Knockouts Targeting 19 Critical Cancer Pathways*. Related to figure 1.
*Cell lines in this table may be represented on more than one line if they contained more than one gRNA
Cell Line Name	Parental Cell Line	Gene	Clone #	Multiple gRNA in cell line?	Primary gRNA	gRNA	gRNA Seq	Allele 1 mutation type	Allele 1 from	Allele 1 to	Allele 1 frame?	Allele 1 gDNA Change Location (hg19)	Allele 1 AA position	Allele 2 mutation type	Allele 2 from	Allele 2 to	Allele 2 frame?	Allele 2 gDNA Change Location (hg19)	Allele 2 AA position	Allele 3 mutation type	Allele 3 from	Allele 3 to	Allele 3 frame?	Allele 3 gDNA Change Location (hg19)	Allele 3 AA position	# of AA in transcript	F Seq Validation Primer (gDNA target)	R Seq Validation Primer (gDNA target)	DNA Status (in frame / out of frame)	Western Validated (Protein PRESENT/Absent)	IHC Validated (Protein PRESENT/Absent)	RNA-Seq Validated (RNA PRESENT/Absent)	Final KO Status Verdict	SelleckChem Screen	Resource Panel	Core ID
MCF10A_APC_7	MCF10A	APC	7	Yes	No	6	GCTCCAGGACCCGAGAACTG	Deletion	ACCCTCAGTTC		out of frame	chr5:112043468	18	Insertion		T	out of frame	chr5:112043477	21							2843	tcttcgtctcctgccgga	cccctatgtacgcctccct	0/2	-	Absent	Absent	Knockout	MCF10A_APC_7	MCF10A_APC_7	487
MCF10A_APC_7	MCF10A	APC	7	Yes	Yes	2	AAAATGTCCCTCCGTTCTTA	Insertion		TT	out of frame	chr5:112102951	96	Deletion	T		out of frame	chr5:112102948	95							2843	agatagcagtaatttccctggagtaaa	ggaacaggactgcactctcc	0/2	-	Absent	Absent	Knockout	MCF10A_APC_7	MCF10A_APC_7	487
MCF10A_APC_735	MCF10A	APC	735	Yes	No	9	GGTTCAGAAACAAATCGAGT	Deletion	T		out of frame	chr5:112174635	1115	SBS	G	A	SBS	chr5:112174638	G1116D	SBS	A	T	SBS	chr5:112174633	R1114R	2843	CAACCACATTTTGGACAGCA	CTTCTTGACACAAAGACTGGCTTA	0/1	-	Absent	-	Knockout	-	MCF10A_APC_735	693
MCF10A_APC_735	MCF10A	APC	735	Yes	Yes	10	CCGGGGCAGTAAAGAGGCTC	Insertion		TAAATTAA	out of frame	chr5:112154861	378	Deletion	CGGGCCAGG		in frame	chr5:112154867	380	SBS	C	A	SBS	chr5:112154865	A379D	2843	TTCCTCTCCTCATCCAGCTTT	TCAGGCTGTGAGTGAATGATG	1/1	-	Absent	-	Knockout	-	MCF10A_APC_735	693
MCF10A_APC_753	MCF10A	APC	753	No	Yes	8	TTACTACGATGAGATGCCTT	Deletion	AGGCATCTCA		out of frame	chr5:112173636	782	Deletion	AGGCATCTCA		out of frame	chr5:112173636	782							2843	TGTCGATTGGTGTCAAAAACA	AGATGCTCAGCACTTATCAGAAACT	0/2	-	Absent	-	Knockout	-	MCF10A_APC_753	694
MCF10A_ARID1A_B4	MCF10A	ARID1A	B4	Yes	No	3	GTGTCGTCGACTGCTGGGAG	Deletion	TCCC		out of frame	chr1:27057898	536	Deletion	C		out of frame	chr1:27057901	537	Insertion		C	out of frame	chr1:27057901	537	2285	catcccagcctccacatcag	GCCTGTggctgtgagtagg	0/2	-	Absent	Absent	Knockout	MCF10A_ARID1A_B4	MCF10A_ARID1A_B4	507
MCF10A_ARID1A_B4	MCF10A	ARID1A	B4	Yes	Yes	1	GTTTCCAAGACCAGTCTCTG	Deletion	CGCAG		out of frame	chr1:27106730	2114	Insertion		GCATTCCA	out of frame	chr1:27106734	2115							2285	tcctacactgggcagtttgc	tgctgagtttgctgagggtt	0/2	-	Absent	Absent	Knockout	MCF10A_ARID1A_B4	MCF10A_ARID1A_B4	507
MCF10A_ARID1A_C11_SC1	MCF10A	ARID1A	C11_SC1	Yes	No	2	GAATGGAGACTTGCTAGGAG	Deletion	CTAGCAAGTCTC		in frame	chr1:27101520	1600	Deletion	CTAGCAAGTCTC		in frame	chr1:27101520	1600							2285	CATTCCTCAGgtatccagccc	cccagagtgcaggaatggag	2/0	-	Absent	-	Knockout	-	MCF10A_ARID1A_C11_SC1	695
MCF10A_ARID1A_C11_SC1	MCF10A	ARID1A	C11_SC1	Yes	Yes	5	CCCCTCAATGACCTCCAGTA	Insertion		A	out of frame	chr1:27059224	621	Insertion		A	out of frame	chr1:27059224	621							2285	ttgggtctcaggcatcctca	ggagggtcttgactgaaggc	0/2	-	Absent	-	Knockout	-	MCF10A_ARID1A_C11_SC1	695
MCF10A_ATRX_718	MCF10A	ATRX	718	No	Yes	10	GTGTAAAGACTACACCCTTG	Deletion	TCGCCTCAAGG		out of frame	chrX:76938750	663	Deletion	TCGCCTCAAGG		out of frame	chrX:76938750	663							2492	CTGAATTAGATGTTACAGGGTTAGTTTCT	TGAGCATTTGGTTGAAAATGAA	0/2	-	Absent	-	Knockout	MCF10A_ATRX_718	MCF10A_ATRX_718	656
MCF10A_ATRX_722	MCF10A	ATRX	722	No	Yes	10	GTGTAAAGACTACACCCTTG	Deletion	GG		out of frame	chrX:76938760	663	Deletion	GG		out of frame	chrX:76938760	663	SBS	A	C	SBS	chrX:76938758	L664V	2492	CTGAATTAGATGTTACAGGGTTAGTTTCT	TGAGCATTTGGTTGAAAATGAA	0/2	-	Absent	-	Knockout	MCF10A_ATRX_722	MCF10A_ATRX_722	658
MCF10A_ATRX_734	MCF10A	ATRX	734	No	Yes	9	AAATTCCGAGTTTCGAGCGA	Deletion	CTCG		out of frame	chrX:76939493	418	Insertion		CT	out of frame	chrX:76939495	418	SBS	C	A	SBS	chrX:76939493	A419S	2492	CCTTTTCGTGCTTTTGTTTCA	AAGGCTCATCTTGCATTGGA	0/2	-	Absent	-	Knockout	MCF10A_ATRX_734	MCF10A_ATRX_734	659
MCF10A_CDKN2C_161	MCF10A	CDKN2C	161	No	Yes	1	CGAGCCTTGGGGGAACGAGT	Deletion	G		out of frame	chr1:51436062	8	Deletion	G		out of frame	chr1:51436062	8							168	caggaccctaaagaatggccg	ccaaatccattttgtgcattgacg	0/2	Absent	-	Absent	Knockout	MCF10A_CDKN2C_161	MCF10A_CDKN2C_161	528
MCF10A_CDKN2C_163	MCF10A	CDKN2C	163	No	Yes	6	TGAGGTTGTTAGCCTGATGC	Deletion	ATG		in frame	chr1:51439901	156	Deletion	AGCC		out of frame	chr1:51439895	154	SBS	A	T	SBS	chr1:51439901	M156L	168	gtggggcatcggaaccataa	agccctccccacgtttattg	1/1	Absent	-	Absent	Knockout	MCF10A_CDKN2C_163	MCF10A_CDKN2C_163	529
MCF10A_DAXX_703_SC1	MCF10A	DAXX	703	No	Yes	3	CTAGTGGAATGGCATCCCAG	Deletion	G		out of frame	chr6:33287982	424	Deletion	G		out of frame	chr6:33287982	424							740	TCACTCTCCTCATCGTCTTCG	GGGCAAGGGATTCCTTAGAG	0/2	Absent	-	-	Knockout	-	MCF10A_DAXX_703_SC1	784
MCF10A_DAXX_704	MCF10A	DAXX	704	No	Yes	5	GAGCAGCGCATCCCCTACCG	Deletion	TAGCGGGTGCCACGGTAGGG		out of frame	chr6:33288761	258	Insertion		T	out of frame	chr6:33288776	259							740	CTCAATGCGCCTGTTAACCT	CCTCTTTGGGCGACTATGTG	0/2	Absent	-	-	Knockout	MCF10A_DAXX_704	MCF10A_DAXX_704	771
MCF10A_DAXX_715	MCF10A	DAXX	715	No	Yes	3	CTAGTGGAATGGCATCCCAG	Deletion	ACCCCTGGGATGC		out of frame	chr6:33287974	423	Deletion	ACCCCTGGGATGC		out of frame	chr6:33287974	423	SBS	A	C	SBS	chr6:33287969	P428P	740	TCTCCTCATCGTCTTCGTCAT	GGGCAAGGGATTCCTTAGAG	0/2	Absent	-	-	Knockout	-	MCF10A_DAXX_715	783
MCF10A_EZH2_10A3	MCF10A	EZH2	10A3	No	Yes	5	GGGAAAGTACACGGGGATAG	Deletion	TCTATCC		out of frame	chr7:148526821	159	Deletion	TCTATCC		out of frame	chr7:148526821	159							746	agatcaggatggtactttcattgaaga	agcccctttttccaagagaagaa	0/2	Absent	-	Absent	Knockout	-	MCF10A_EZH2_10A3	567
MCF10A_EZH2_10B4	MCF10A	EZH2	10B4	No	Yes	5	GGGAAAGTACACGGGGATAG	Deletion	TCTATCC		out of frame	chr7:148526821	159	Deletion	TCTATCC		out of frame	chr7:148526821	159							746	agatcaggatggtactttcattgaaga	agcccctttttccaagagaagaa	0/2	Absent	-	Absent	Knockout	MCF10A_EZH2_10B4	MCF10A_EZH2_10B4	568
MCF10A_EZH2_19	MCF10A	EZH2	19	No	Yes	4	TGCGACTGAGACAGCTCAAG	Deletion	TGAGCTGTCT		out of frame	chr7:148544303	29	Deletion	T		out of frame	chr7:148544303	29	Deletion	T		out of frame	chr7:148544303	29	746	ggaccagtttgttggcggaa	acaaaagataaaattatacctttacttcatcagc	0/2	Absent	-	Absent	Knockout	MCF10A_EZH2_19	MCF10A_EZH2_19	488
MCF10A_MLH1_4	MCF10A	MLH1	4	No	Yes	4	AGGTATTCAGTACACAATGC	Deletion	ACACAAT		out of frame	chr3:37053320	185	Deletion	ACACAAT		out of frame	chr3:37053320	185							756	ggggctctgacatctagtgtg	ccatcccccataaaccaagaact	0/2	-	Absent	Absent	Knockout	MCF10A_MLH1_4	MCF10A_MLH1_4	537
MCF10A_MLH1_5	MCF10A	MLH1	5	No	Yes	1	GTTAATGATCCTTCTCCGGG	Deletion	TACCCCCCGG		out of frame	chr3:37070347	494	Deletion	CGGAGAAGGATCATTAACC		out of frame	chr3:37070354	497							756	ctgatGTGGAAATGGTGGAAGATG	taccctcatgtccctgctca	0/2	-	Absent	Absent	Knockout	-	MCF10A_MLH1_5	538
MCF10A_MLL2_7	MCF10A	MLL2	7	Yes	No	2	CTCCCGCTGCCCGTGTAGAC	SBS	C	T	SBS	chr12:49448463	n/a	NONE				n/a	n/a							5537	gacaccactggacaccgg	cggcgttgtgctctctgtaa	0/0	-	Absent	Absent	Knockout	MCF10A_MLL2_7	MCF10A_MLL2_7	489
MCF10A_MLL2_7	MCF10A	MLL2	7	Yes	Yes	1	CAGAGAGCACAACGCCGCAC	Deletion	AACGCCGCAC		out of frame	chr12:49448515	63	Deletion	GACTGGGCTCCCCGCAGTTACAGAGAGCACAACGCCG		out of frame	chr12:49448485	64							5537	caactcaaagcgccgtagc	ctggcgtggtactgatgctt	0/2	-	Absent	Absent	Knockout	MCF10A_MLL2_7	MCF10A_MLL2_7	489
MCF10A_MSH2_104	MCF10A	MSH2	104	No	Yes	4	ATCAAGTACATGGGGCCGGC	Deletion	CGGC		out of frame	chr2:47630536	69	Deletion	CGGC		out of frame	chr2:47630536	69							934	gaggtgttcaagacccaggg	cactctctgaggcgggaaag	0/2	-	Absent	Absent	Knockout	MCF10A_MSH2_104	MCF10A_MSH2_104	540
MCF10A_MSH2_173	MCF10A	MSH2	173	No	Yes	4	ATCAAGTACATGGGGCCGGC	Insertion		C	out of frame	chr2:47630536	69	Insertion		C	out of frame	chr2:47630536	69							934	gaggtgttcaagacccaggg	cactctctgaggcgggaaag	0/2	-	Absent	Absent	Knockout	MCF10A_MSH2_173	MCF10A_MSH2_173	541
MCF10A_MSH6_54	MCF10A	MSH6	54	No	Yes	1	GATCCTTTAAGCTCTAAGAA	Deletion	CCCTTCT		out of frame	chr2:48030645	1087	Deletion	TACCCCCCCCTTCTTAGAGCTTA		out of frame	chr2:48030638	1084							1360	ATAGTCGAGGGGGTgatggt	atgcaaggatggcgtgatcc	0/2	-	Absent-punctae foci	Absent	Knockout	MCF10A_MSH6_54	MCF10A_MSH6_54	542
MCF10A_NF1_1	MCF10A	NF1	1	Yes	Yes	3	GTTGTGCTCAGTACTGACTT	Deletion	CAGT		out of frame	chr17:29483042	34	Deletion	TCAGTACTGAGCACAACAAG		out of frame	chr17:29483041	34							2839	ggccgcttataaccaaagaaaactt	tttcagcttccaataaaaacaggaca	0/2	-	-	Absent	Knockout	MCF10A_NF1_1	MCF10A_NF1_1	494
MCF10A_NF1_1	MCF10A	NF1	1	Yes	No	2	TTTCTTCACACCTGTCGTGA	Deletion	TG		out of frame	chr17:29490290	125	NONE				n/a	n/a							2839	cgatgctggtcaaacagttgc	cccagaggcagaattccgaa	0/1	-	-	Absent	Knockout	MCF10A_NF1_1	MCF10A_NF1_1	494
MCF10A_NF1_7B2	MCF10A	NF1	7B2	No	Yes	4	GGTGGAATGGGTCCAGGCCG	Deletion	G		out of frame	chr17:29422361	12	Deletion	G		out of frame	chr17:29422361	12							2839	gacatggccgcgcacag	ccctcacctactctgtcccc	0/2	-	-	Absent	Knockout	MCF10A_NF1_7B2	MCF10A_NF1_7B2	566
MCF10A_NOTCH1_1	MCF10A	NOTCH1	1	No	Yes	1	GGCACCTGCCACAACGAGGT	Deletion	CTCGTTGTGGC		out of frame	chr9:139417450	195	Deletion	CTCGTTGTGGC		out of frame	chr9:139417450	195							2555	aggatgtcaacgagtgtggc	ctcgcagttggggccag	0/2	Absent	-	Absent	Knockout	MCF10A_NOTCH1_1	MCF10A_NOTCH1_1	495
MCF10A_NOTCH1_14	MCF10A	NOTCH1	14	No	Yes	1	GGCACCTGCCACAACGAGGT	Deletion	GTAGGAGCCGACCTCG		out of frame	chr9:139417438	202	Deletion	GTAGGAGCCGACCTCG		out of frame	chr9:139417438	202							2555	aggatgtcaacgagtgtggc	ctcgcagttggggccag	0/2	Absent	-	Absent	Knockout	MCF10A_NOTCH1_14	MCF10A_NOTCH1_14	496
MCF10A_PTCH1_2	MCF10A	PTCH1	2	No	Yes	5	GGGGTCTGTATCATGAGTTG	Deletion	TTGAG		out of frame	chr9:98248083	155	Insertion		T	out of frame	chr9:98248084	155							1447	ggtgttgtaggagcgcttct	cgccagaagattggagaagagg	0/2	-	-	Absent	Knockout	MCF10A_PTCH1_2	MCF10A_PTCH1_2	497
MCF10A_PTCH1_5	MCF10A	PTCH1	5	Yes	Yes	6	GCAGAGGTAAACCTCCTTTG	Deletion	AGGAGGTT		out of frame	chr9:98242858	251	Deletion	AGGAGGTT		out of frame	chr9:98242858	251							1447	cgcagccgtgttactttacg	actcttccaggaattccaaaggg	0/2	-	-	Absent	Knockout	MCF10A_PTCH1_5	MCF10A_PTCH1_5	498
MCF10A_PTCH1_5	MCF10A	PTCH1	5	Yes	No	2	CAAAGAGACCCGCAGCGACA	Deletion	GCTGCGGGTC		out of frame	chr9:98278911	61	Deletion	GCTGCGGGTC		out of frame	chr9:98278911	61							1447	ttttgtaaagacggaggaggagg	tcccagtcttccctcgtctc	0/2	-	-	Absent	Knockout	MCF10A_PTCH1_5	MCF10A_PTCH1_5	498
MCF10A_PTEN_1	MCF10A	PTEN	1	No	Yes	4	TGGGAATAGTTACTCCCTGG	Insertion		A	out of frame	chr10:89711873	Intron	Deletion	TCCACCAGGGAGTA		out of frame	chr10:89711867	Intron and 164							403	acacatagcgcctctgacTG	tggctacgacccagttacca	0/2	Absent	Absent	Absent	Knockout	MCF10A_PTEN_1	MCF10A_PTEN_1	499
MCF10A_STAG2_9	MCF10A	STAG2	9	No	Yes	2	AGTCCCACATGCTATCCACA	Deletion	ATAGCATGTGG		out of frame	chrX:123195102	482	Deletion	ATAGCATGTGG		out of frame	chrX:123195102	482	Deletion	ATAGCATGTGG		out of frame	chrX:123195102	482	1231	cccagtctttcagcagctca	attgtctaagaccacattgctcttttt	0/2	Absent	-	Absent	Knockout	MCF10A_STAG2_9	MCF10A_STAG2_9	504
MCF10A_STAG2_A4	MCF10A	STAG2	A4	No	Yes	1	CTTCAGTCGTAGAGATCCAG	Deletion	TAGAGATC		out of frame	chrX:123191728	439	Deletion	TAGAGATC		out of frame	chrX:123191728	439							1231	TTGTTGTTGTTGTCGTAAAATAAATATTTT	GGTTGGCATTTGGACCTTGTC	0/2	Absent	-	Absent	Knockout	MCF10A_STAG2_A4	MCF10A_STAG2_A4	570
MCF10A_STAG2_C5	MCF10A	STAG2	C5	No	Yes	1	CTTCAGTCGTAGAGATCCAG	Deletion	C		out of frame	chrX:123191736	442	Deletion	ATCCAGAG		out of frame	chrX:123191733	441							1231	TTGTTGTTGTTGTCGTAAAATAAATATTTT	GGTTGGCATTTGGACCTTGTC	0/2	Absent	-	Absent	Knockout	-	MCF10A_STAG2_C5	569
MCF10A_TET2_B3	MCF10A	TET2	B3	Yes	Yes	3	GCGAGCTGGCCACACCTGTG	Insertion		T	out of frame	chr4:106164793	1221	Insertion		T	out of frame	chr4:106164793	1221							2002	tcgcagaagcagcagtgaag	tccttcccacaccaggatga	0/2	-	-	Absent	Knockout	MCF10A_TET2_B3	MCF10A_TET2_B3	556
MCF10A_TET2_B3	MCF10A	TET2	B3	Yes	No	5	CAAGTCGTTATTTGACCATA	Deletion	C		out of frame	chr4:106158226	1064	Deletion	C		out of frame	chr4:106158226	1064							2002	gaccatggagcagcatctga	aaactgtgactggccctgac	0/2	-	-	Absent	Knockout	MCF10A_TET2_B3	MCF10A_TET2_B3	556
MCF10A_TET2_E3	MCF10A	TET2	E3	No	Yes	4	ACGGCACGCTCACCAATCGC	Insertion		T	out of frame	chr4:106164912	1260	Deletion	TCAC		out of frame	chr4:106164905	1258	SBS	T	A	SBS	chr4:106164912	N1260K	2002	agacgctgaggaaatacggc	tatcagtggccgcaaagagg	0/2	-	-	Absent	Knockout	MCF10A_TET2_E3	MCF10A_TET2_E3	562
MCF10A_TET2_E7	MCF10A	TET2	E7	Yes	Yes	4	ACGGCACGCTCACCAATCGC	Deletion	ACCAA		out of frame	chr4:106164907	1259	Deletion	ACCAA		out of frame	chr4:106164907	1259							2002	agacgctgaggaaatacggc	tatcagtggccgcaaagagg	0/2	-	-	Absent	Knockout	MCF10A_TET2_E7	MCF10A_TET2_E7	563
MCF10A_TET2_E7	MCF10A	TET2	E7	Yes	No	2	GAGTTGACAGACTCTGTCTG	Deletion	CAGA		out of frame	chr4:106196328	1554	Insertion		A	out of frame	chr4:106196327	1554							2002	cagcagagaccccagcag	ttgggccgtctcatgtatgg	0/2	-	-	Absent	Knockout	MCF10A_TET2_E7	MCF10A_TET2_E7	563
MCF10A_TET2_E7	MCF10A	TET2	E7	Yes	No	5	CAAGTCGTTATTTGACCATA	NONE				n/a	n/a	NONE				n/a	n/a							2002	gaccatggagcagcatctga	aaactgtgactggccctgac	0/0	-	-	Absent	Knockout	MCF10A_TET2_E7	MCF10A_TET2_E7	563
MCF10A_TET2_E7	MCF10A	TET2	E7	Yes	No	6	TTCTTTAAGGTTTGGACAGA	Deletion	TTTGGACAGAAGG		out of frame	chr4:106163992	1189	NONE				n/a	n/a							2002	tgcctcttgaattcatttgctaattgt	gccttctttaccagtatagatgactct	0/1	-	-	Absent	Knockout	MCF10A_TET2_E7	MCF10A_TET2_E7	563
MCF10A_TP53_137	MCF10A	TP53	137	No	Yes	5	CCCCGGACGATATTGAACAA	Insertion		T	out of frame	chr17:7579535	51	Deletion	GTTCAAT		out of frame	chr17:7579533	50							393	catctacagtcccccttgcc	ctggcattctgggagcttca	0/2	-	Absent	Absent	Knockout	MCF10A_TP53_137	MCF10A_TP53_137	484
MCF10A_TP53_142	MCF10A	TP53	142	No	Yes	6	CCCCTTGCCGTCCCAAGCAA	Deletion	CTTGG		out of frame	chr17:7579572	37	Deletion	CTTG		out of frame	chr17:7579572	38	SBS	C	G	SBS	chr17:7579563	D42H	393	tcacccatctacagtccccc	CTGGCATTCTGGGAGCTTCA	0/2	-	Indeterminant	Absent	Knockout	MCF10A_TP53_142	MCF10A_TP53_142	485
RPE1_APC_836	RPE1	APC	836	No	Yes	7	GCTTGCCATCTCTTCATGTT	Deletion	CATGT		out of frame	chr5:112173548	753	Deletion	CATGT		out of frame	chr5:112173548	753							2843	GCAAATAGGCCTGCGAAGTA	AGTGCTGAGCATCTAATTCTGCT	0/2	-	Absent	-	Knockout	-	RPE1_APC_836	653
RPE1_APC_845	RPE1	APC	845	No	Yes	8	TTACTACGATGAGATGCCTT	Deletion	AGGCA		out of frame	chr5:112173636	782	Deletion	TTAAGTCCCAAGGCAT		out of frame	chr5:112173626	779							2843	CATCATGTCGATTGGTGTCAA	GATGCTCAGCACTTATCAGAAACTT	0/2	-	Absent	-	Knockout	-	RPE1_APC_845	654
RPE1_ARID1A_1.C7	RPE1	ARID1A	1.C7	No	Yes	3	GTGTCGTCGACTGCTGGGAG	Insertion		C	out of frame	chr1:27057901	537	Insertion		C	out of frame	chr1:27057901	537							2285	catcccagcctccacatcag	GCCTGTggctgtgagtagg	0/2	-	Absent	Absent	Knockout	RPE1_ARID1A_1.C7	RPE1_ARID1A_1.C7	506
RPE1_ARID1A_D5	RPE1	ARID1A	D5	Yes	No	1	GTTTCCAAGACCAGTCTCTG	Insertion		A	out of frame	chr1:27106735	2116	Deletion	GA		out of frame	chr1:27106736	2116							2285	tcctacactgggcagtttgc	tgctgagtttgctgagggtt	0/2	-	Absent	Absent	Knockout	RPE1_ARID1A_D5	RPE1_ARID1A_D5	510
RPE1_ARID1A_D5	RPE1	ARID1A	D5	Yes	No	3	GTGTCGTCGACTGCTGGGAG	NONE				n/a	n/a	NONE				n/a	n/a							2285	catcccagcctccacatcag	GCCTGTggctgtgagtagg	0/0	-	Absent	Absent	Knockout	RPE1_ARID1A_D5	RPE1_ARID1A_D5	510
RPE1_ARID1A_D5	RPE1	ARID1A	D5	Yes	Yes	4	GCGGTACCCGATGACCATGC	Insertion		A	out of frame	chr1:27056304	434	Deletion	TGCA		out of frame	chr1:27056305	434							2285	cgcagcaaggacatgggta	gtgtataagagaggccgccc	0/2	-	Absent	Absent	Knockout	RPE1_ARID1A_D5	RPE1_ARID1A_D5	510
RPE1_ATM_303	RPE1	ATM	303	No	Yes	2	AGACTACAAGAGAAACTGAA	Insertion		T	out of frame	chr11:108236114	3017	Insertion		T	out of frame	chr11:108236114	3017							3056	ttcaacaaagtagctgaacgtgtc	ttgtccaccaacactgagca	0/2	Absent	-	Absent	Knockout	RPE1_ATM_303	RPE1_ATM_303	514
RPE1_ATM_306	RPE1	ATM	306	No	Yes	2	AGACTACAAGAGAAACTGAA	Insertion		T	out of frame	chr11:108236114	3017	Insertion		T	out of frame	chr11:108236114	3017							3056	ttcaacaaagtagctgaacgtgtc	ttgtccaccaacactgagca	0/2	Absent	-	-	Knockout	RPE1_ATM_306	RPE1_ATM_306	517
RPE1_CDKN2A_7	RPE1	CDKN2A	7	No	Yes	3	CCCAACGCACCGAATAGTTA	Deletion	ACTA		out of frame	chr9:21974698	42	Deletion	ACTA		out of frame	chr9:21974698	42							132	ctgactggctggccacg	tacccacctggatcggcc	0/2	Absent	-	Absent	Knockout	RPE1_CDKN2A_7	RPE1_CDKN2A_7	458
RPE1_CDKN2C_241	RPE1	CDKN2C	241	No	Yes	2	TGGCAGCCAAGTGCAAGGGC	Insertion		AA	out of frame	chr1:51439752	106	Insertion		AA	out of frame	chr1:51439752	106							168	GGACACTTTACagactttgctgg	cgtgtgcttcaccaggaact	0/2	Absent	-	Absent	Knockout	RPE1_CDKN2C_241	RPE1_CDKN2C_241	531
RPE1_CDKN2C_242	RPE1	CDKN2C	242	No	Yes	2	TGGCAGCCAAGTGCAAGGGC	Insertion		A	out of frame	chr1:51439752	106	Insertion		C	out of frame	chr1:51439753	106							168	GGACACTTTACagactttgctgg	cgtgtgcttcaccaggaact	0/2	Absent	-	Absent	Knockout	RPE1_CDKN2C_242	RPE1_CDKN2C_242	532
RPE1_EZH2_2	RPE1	EZH2	2	No	Yes	4	TGCGACTGAGACAGCTCAAG	Deletion	TCTGAACCTCTTG		out of frame	chr7:148544292	29	Insertion		G	out of frame	chr7:148544304	29							746	ggaccagtttgttggcggaa	acaaaagataaaattatacctttacttcatcagc	0/2	Absent	-	Absent	Knockout	RPE1_EZH2_2	RPE1_EZH2_2	459
RPE1_EZH2_A1	RPE1	EZH2	A1	Yes	Yes	2	AAAACTTCATCTCCCATATA	Insertion		T	out of frame	chr7:148526904	134	Insertion		T	out of frame	chr7:148526904	134							746	tcttcaatgaaagtaccatcctgatct	tttaggtggaagatgaaactgttttacat	0/2	Absent	-	-	Knockout	RPE1_EZH2_A1	RPE1_EZH2_A1	617
RPE1_EZH2_A1	RPE1	EZH2	A1	Yes	No	5	GGGAAAGTACACGGGGATAG	NONE				n/a	n/a	NONE				n/a	n/a							746	agatcaggatggtactttcattgaaga	agcccctttttccaagagaagaa	0/0	Absent	-	-	Knockout	RPE1_EZH2_A1	RPE1_EZH2_A1	617
RPE1_EZH2_A4	RPE1	EZH2	A4	Yes	Yes	5	GGGAAAGTACACGGGGATAG	Deletion	TATCCCCGTGTACTTT		out of frame	chr7:148526823	161	Insertion		AT	out of frame	chr7:148526825	162							746	agatcaggatggtactttcattgaaga	agcccctttttccaagagaagaa	0/2	Absent	-	-	Knockout	RPE1_EZH2_A4	RPE1_EZH2_A4	618
RPE1_EZH2_A4	RPE1	EZH2	A4	Yes	No	4	TGCGACTGAGACAGCTCAAG	NONE				n/a	n/a	NONE				n/a	n/a							746	ggaccagtttgttggcggaa	acaaaagataaaattatacctttacttcatcagc	0/0	Absent	-	-	Knockout	RPE1_EZH2_A4	RPE1_EZH2_A4	618
RPE1_EZH2_A4	RPE1	EZH2	A4	Yes	No	6	AGAAGGGACCAGTTTGTTGG	Deletion	GCTGTCTCAGTCGCATGTACTCTGATTTTACACGCTTCCGCCAA		out of frame	chr7:148544306	29	Deletion	GCTGTCTCAGTCGCATGTACTCTGATTTTACACGCTTCCGCCAA		out of frame	chr7:148544306	29							746	atcatgggccagactgggaa	cagctcgtctgaacctcttga	0/2	Absent	-	-	Knockout	RPE1_EZH2_A4	RPE1_EZH2_A4	618
RPE1_MLL2_8	RPE1	MLL2	8	No	Yes	6	CGTTGTGCTCTCTGTAACTG	Insertion		T	out of frame	chr12:49448503	70	Insertion		T	out of frame	chr12:49448503	70							5537	ctggcgtggtactgatgctt	aaatggcaactcaaagcgcc	0/2	-	Absent	Absent	Knockout	RPE1_MLL2_8	RPE1_MLL2_8	462
RPE1_MSH2_393	RPE1	MSH2	393	No	Yes	5	TCAGAACGAAGATCAGTAAG	Insertion		A	out of frame	chr2:47672731	441	Deletion	CTCCTCTTACTGA		out of frame	chr2:47672723	438	Deletion	CTTACTGATCT		out of frame	chr2:47672728	440	934	ttcctgaaacttggagaagtcagaa	TGAGATCTTTTTATTTGTTTGTTTTACTACTTTCT	0/2	-	Absent	Absent	Knockout	RPE1_MSH2_393	RPE1_MSH2_393	585
RPE1_MSH2_394	RPE1	MSH2	394	Yes	Yes	4	ATCAAGTACATGGGGCCGGC	Insertion		C	out of frame	chr2:47630536	69	Deletion	TGGGGCC		out of frame	chr2:47630530	67							934	gaggtgttcaagacccaggg	cactctctgaggcgggaaag	0/2	-	Absent	-	Knockout	-	RPE1_MSH2_394	586
RPE1_MSH2_394	RPE1	MSH2	394	Yes	No	1	TGCCTTTCAACAACCGGTTG	Insertion		A	out of frame	chr2:47639632	242	Deletion	GG		out of frame	chr2:47639635	243							934	tcaaagaggaggaattctgatcaca	tctgctctccctttttgcctt	0/2	-	Absent	-	Knockout	-	RPE1_MSH2_394	586
RPE1_MSH2_405	RPE1	MSH2	405	No	Yes	4	ATCAAGTACATGGGGCCGGC	Insertion		C	out of frame	chr2:47630536	69	Deletion	C		out of frame	chr2:47630536	69							934	gaggtgttcaagacccaggg	cactctctgaggcgggaaag	0/2	-	Absent	Absent	Knockout	-	RPE1_MSH2_405	589
RPE1_MSH6_266	RPE1	MSH6	266	No	Yes	5	TTGCACATACCATATGTCCT	Deletion	C		out of frame	chr2:48033492	1266	Insertion		A	out of frame	chr2:48033491	1265							1360	TGCTAGCAAGAGAAGTGCCC	TCAACTCACTACCATTCATTAGTAGAAGA	0/2	-	Absent	Absent	Knockout	RPE1_MSH6_266	RPE1_MSH6_266	544
RPE1_MSH6_269	RPE1	MSH6	269	Yes	No	5	TTGCACATACCATATGTCCT	NONE				n/a	n/a	NONE				n/a	n/a							1360	TGCTAGCAAGAGAAGTGCCC	TCAACTCACTACCATTCATTAGTAGAAGA	0/0	-	Absent	Absent	Knockout	RPE1_MSH6_269	RPE1_MSH6_269	547
RPE1_MSH6_269	RPE1	MSH6	269	Yes	Yes	4	GGAACATTCATCCGCGAGAA	Insertion		A	out of frame	chr2:48018170	122	Insertion		A	out of frame	chr2:48018170	122							1360	ctggtggccttgtctggttt	ctaacccagccccttgttgg	0/2	-	Absent	Absent	Knockout	RPE1_MSH6_269	RPE1_MSH6_269	547
RPE1_MSH6_271	RPE1	MSH6	271	No	Yes	1	GATCCTTTAAGCTCTAAGAA	Deletion	ATACCCCCCCCTTCTTAGAG		out of frame	chr2:48030637	1084	Deletion	CTTCTTAGAGCTTAAA		out of frame	chr2:48030647	1087							1360	ATAGTCGAGGGGGTgatggt	atgcaaggatggcgtgatcc	0/2	-	Absent	Absent	Knockout	-	RPE1_MSH6_271	549
RPE1_NOTCH1_2	RPE1	NOTCH1	2	No	Yes	4	GGGTGGGCGCCTACCTCGTG	Insertion		C	out of frame	chr9:139440180	20	Deletion	GTGGGCGCCTACCTCGTGCGGCGAGCGCGGG		out of frame	chr9:139440166	15							2555	ccgccaaagtttccaaaggg	ctctgcctggcgctgct	0/2	Absent	-	Absent	Knockout	RPE1_NOTCH1_2	RPE1_NOTCH1_2	469
RPE1_NOTCH1_B6	RPE1	NOTCH1	B6	Yes	Yes	2	TGCAGGTCAGTACTGTACCG	Insertion		T	out of frame	chr9:139413265	293	Insertion		T	out of frame	chr9:139413265	293							2555	gacagggagctcagggagt	gttctggcaggcatttggc	0/2	Absent	-	-	Knockout	RPE1_NOTCH1_B6	RPE1_NOTCH1_B6	622
RPE1_NOTCH1_B6	RPE1	NOTCH1	B6	Yes	No	1	GGCACCTGCCACAACGAGGT	NONE				n/a	n/a	NONE				n/a	n/a							2555	aggatgtcaacgagtgtggc	ctcgcagttggggccag	0/0	Absent	-	-	Knockout	RPE1_NOTCH1_B6	RPE1_NOTCH1_B6	622
RPE1_NOTCH1_B6	RPE1	NOTCH1	B6	Yes	No	3	CACGCAGGCCTCCGTGCCAT	NONE				n/a	n/a	NONE				n/a	n/a							2555	ctctgccctcgacaaagcaa	ggtgagacctgcctgaatgg	0/0	Absent	-	-	Knockout	RPE1_NOTCH1_B6	RPE1_NOTCH1_B6	622
RPE1_NOTCH1_B6	RPE1	NOTCH1	B6	Yes	No	5	AGCATCGCGGGCCTAGGCAG	NONE				n/a	n/a	NONE				n/a	n/a							2555	cattggccgcttcacacttc	cgggtgagactgacctctct	0/0	Absent	-	-	Knockout	RPE1_NOTCH1_B6	RPE1_NOTCH1_B6	622
RPE1_NOTCH1_C2	RPE1	NOTCH1	C2	Yes	Yes	1	GGCACCTGCCACAACGAGGT	Deletion	GTAGGAGCCGACCTCG		out of frame	chr9:139417438	197	Deletion	GTAGGAGCCGACCTCG		out of frame	chr9:139417438	197	SBS	G	A	SBS	chr9:139417476	R190C	2555	aggatgtcaacgagtgtggc	ctcgcagttggggccag	0/2	Absent	-	-	Knockout	-	RPE1_NOTCH1_C2	621
RPE1_NOTCH1_C2	RPE1	NOTCH1	C2	Yes	No	5	AGCATCGCGGGCCTAGGCAG	Deletion	CA		out of frame	chr9:139438560	Non-Coding	Deletion	CA		out of frame	chr9:139438560	Non-Coding							2555	cattggccgcttcacacttc	cgggtgagactgacctctct	0/2	Absent	-	-	Knockout	-	RPE1_NOTCH1_C2	621
RPE1_PTCH1_3	RPE1	PTCH1	3	Yes	Yes	5	GGGGTCTGTATCATGAGTTG	Insertion		CATGAGT	out of frame	chr9:98248083	155	Deletion	AG		out of frame	chr9:98248081	155							1447	cgcttctgtggtcaggacat	actcgccagaagattggagaag	0/2	-	-	Absent	Knockout	RPE1_PTCH1_3	RPE1_PTCH1_3	453
RPE1_PTCH1_3	RPE1	PTCH1	3	Yes	No	2	CAAAGAGACCCGCAGCGACA	Deletion	TCGCTGCG		out of frame	chr9:98278909	63	Deletion	TCG		in frame	chr9:98278909	64							1447	ttttgtaaagacggaggaggagg	tcccagtcttccctcgtctc	1/1	-	-	Absent	Knockout	RPE1_PTCH1_3	RPE1_PTCH1_3	453
RPE1_PTCH1_6	RPE1	PTCH1	6	No	Yes	5	GGGGTCTGTATCATGAGTTG	Deletion	TTGAG		out of frame	chr9:98248083	155	Deletion	TTGAG		out of frame	chr9:98248083	155							1447	cgcttctgtggtcaggacat	actcgccagaagattggagaag	0/2	-	-	Absent	Knockout	RPE1_PTCH1_6	RPE1_PTCH1_6	452
RPE1_PTEN_2	RPE1	PTEN	2	No	Yes	4	TGGGAATAGTTACTCCCTGG	Deletion	GAGT		out of frame	chr10:89711876	165	Deletion	TCTCTTTTTTTTCTGTCCACCAG		out of frame	chr10:89711852	Intron							403	acacatagcgcctctgacTG	tggctacgacccagttacca	0/2	Absent	Absent	Absent	Knockout	RPE1_PTEN_2	RPE1_PTEN_2	455
RPE1_PTEN_8	RPE1	PTEN	8	Yes	Yes	3	ACGCCTTCAAGTCTTTCTGC	indel	TC	AAGAA	out of frame	chr10:89653823	41	Deletion	CAGAAAG		out of frame	chr10:89653818	39							403	caaagcattcttaccttactacatcatca	agtactcagatatttatccaaacattattgct	0/2	Absent	Absent	Absent	Knockout	RPE1_PTEN_8	RPE1_PTEN_8	456
RPE1_PTEN_8	RPE1	PTEN	8	Yes	No	6	TGTGCATATTTATTACATCG	Insertion		A	out of frame	chr10:89692938	141	Insertion		A	out of frame	chr10:89692938	141							403	agctggaaagggacgaactg	tctctggtccttacttccccat	0/2	Absent	Absent	Absent	Knockout	RPE1_PTEN_8	RPE1_PTEN_8	456
RPE1_STAG2_2	RPE1	STAG2	2	No	Yes	1	CTTCAGTCGTAGAGATCCAG	Deletion	A		out of frame	chrX:123191737	442	Deletion	A		out of frame	chrX:123191737	442	Deletion	ATCCAGAG		out of frame	chrX:123191733	441	1231	TTGTTGTTGTTGTCGTAAAATAAATATTTT	GGTTGGCATTTGGACCTTGTC	0/2	Absent	-	Absent	Knockout	RPE1_STAG2_2	RPE1_STAG2_2	472
RPE1_STAG2_5	RPE1	STAG2	5	No	Yes	2	AGTCCCACATGCTATCCACA	Insertion		G	out of frame	chrX:123195101	482	Insertion		G	out of frame	chrX:123195101	482	Insertion		G	out of frame	chrX:123195101	482	1231	cccagtctttcagcagctca	attgtctaagaccacattgctcttttt	0/2	Absent	-	Absent	Knockout	RPE1_STAG2_5	RPE1_STAG2_5	474
RPE1_STAG2_8	RPE1	STAG2	8	Yes	Yes	1	CTTCAGTCGTAGAGATCCAG	Insertion		T	out of frame	chrX:123191735	442	Insertion		T	out of frame	ChrX:123191735	442	Insertion		T	out of frame	ChrX:123191735	442	1231	TTGTTGTTGTTGTCGTAAAATAAATATTTT	GGTTGGCATTTGGACCTTGTC	0/2	Absent	-	Absent	Knockout	RPE1_STAG2_8	RPE1_STAG2_8	476
RPE1_STAG2_8	RPE1	STAG2	8	Yes	No	5	GATTTGAACTTCTTCCACTG	Deletion	TGGAAG		in frame	chrX:123179053	168	Deletion	TGGAAG		in frame	chrX:123179053	168	Deletion	TGGAAG		in frame	chrX:123179053	168	1231	acacgccaatgaattcacaaaaac	catgcattctaaatgaaattgctgttttaaa	3/0	Absent	-	Absent	Knockout	RPE1_STAG2_8	RPE1_STAG2_8	476
RPE1_TET2_C9	RPE1	TET2	C9	No	Yes	1	GATGCACAGGCCAATTAAGG	Deletion	ATTAA		out of frame	chr4:106158040	981	Deletion	ATTAA		out of frame	chr4:106158040	981							2002	acacagcaaccccaaactga	gctgtgtgcatacaggcatg	0/2	-	-	Absent	Knockout	RPE1_TET2_C9	RPE1_TET2_C9	559
RPE1_TET2_D2	RPE1	TET2	D2	Yes	Yes	4	ACGGCACGCTCACCAATCGC	Deletion	TCACCAATCGC		out of frame	chr4:106164905	1258	Deletion	TCACCAATCGC		out of frame	chr4:106164905	1258							2002	agacgctgaggaaatacggc	tatcagtggccgcaaagagg	0/2	-	-	Absent	Knockout	RPE1_TET2_D2	RPE1_TET2_D2	560
RPE1_TET2_D2	RPE1	TET2	D2	Yes	No	6	TTCTTTAAGGTTTGGACAGA	Insertion		C	out of frame	chr4:106163998	1191	Deletion	CAGA		out of frame	chr4:106163998	1191							2002	tgcctcttgaattcatttgctaattgt	gccttctttaccagtatagatgactct	0/2	-	-	Absent	Knockout	RPE1_TET2_D2	RPE1_TET2_D2	560
RPE1_TET2_E7	RPE1	TET2	E7	Yes	Yes	3	GCGAGCTGGCCACACCTGTG	Insertion		T	out of frame	chr4:106164793	1221	Insertion		T	out of frame	chr4:106164793	1221							2002	tcgcagaagcagcagtgaag	tccttcccacaccaggatga	0/2	-	-	Absent	Knockout	RPE1_TET2_E7	RPE1_TET2_E7	564
RPE1_TET2_E7	RPE1	TET2	E7	Yes	No	5	CAAGTCGTTATTTGACCATA	NONE				n/a	n/a	NONE				n/a	n/a							2002	gaccatggagcagcatctga	aaactgtgactggccctgac	0/0	-	-	Absent	Knockout	RPE1_TET2_E7	RPE1_TET2_E7	564
RPE1_TP53_219	RPE1	TP53	219	No	Yes	5	CCCCGGACGATATTGAACAA	Insertion		T	out of frame	chr17:7579535	51	Insertion		TT	out of frame	chr17:7579535	51							393	catctacagtcccccttgcc	ctggcattctgggagcttca	0/2	-	Absent	Absent	Knockout	-	RPE1_TP53_219	481
RPE1_TP53_221	RPE1	TP53	221	No	Yes	5	CCCCGGACGATATTGAACAA	Insertion		T	out of frame	chr17:7579535	51	Insertion		T	out of frame	chr17:7579535	51							393	catctacagtcccccttgcc	ctggcattctgggagcttca	0/2	-	Absent	Absent	Knockout	RPE1_TP53_221	RPE1_TP53_221	477
RPE1_TP53_224	RPE1	TP53	224	Yes	Yes	3	TGTAACAGTTCCTGCATGGG	Insertion		A	out of frame	chr17:7577553	243	Insertion		A	out of frame	chr17:7577553	243							393	TGGCTCTGACTGTaccacca	gatgatggtgaggatgggcc	0/2	-	Absent-Petechial Staining	Absent	Knockout	-	RPE1_TP53_224	480
RPE1_TP53_224	RPE1	TP53	224	Yes	No	5	CCCCGGACGATATTGAACAA	NONE				n/a	n/a	NONE				n/a	n/a							393	catctacagtcccccttgcc	ctggcattctgggagcttca	0/0	-	Absent-Petechial Staining	Absent	Knockout	-	RPE1_TP53_224	480
RPTEC_APC_488	RPTec	APC	488	No	Yes	6	GCTCCAGGACCCGAGAACTG	Deletion	GTACCACCCTCAGTTCTCGGGT		out of frame	chr5:112043463	Non-Coding	Deletion	TTCTCGG		out of frame	chr5:112043476	Non-Coding							2843	tcttcgtctcctgccgga	cccctatgtacgcctccct	0/2	-	Absent	-	Knockout	-	RPTEC_APC_488	652
RPTEC_ATM_451	RPTec	ATM	451	No	Yes	1	AGCTAGAAATAGTTGTACTC	Insertion		CTACAACTATTTCACTCAAGC	in frame	chr11:108183167	1983	Deletion	TA		out of frame	chr11:108183168	1983	SBS	A	G	SBS	chr11:108183167	Non-Coding	3056	agaGGTGTTCTTGTGACAAACAGA	CCTGTAAACTTATTCCAGTTTCTTCTTTACT	1/1	-	Absent	-	Knockout	-	RPTEC_ATM_451	696
RPTEC_ATM_535	RPTec	ATM	535	No	Yes	1	AGCTAGAAATAGTTGTACTC	Deletion	GAATACA		out of frame	chr11:108183165	1982	Deletion	GAATACA		out of frame	chr11:108183165	1982							3056	TCTTGTGACAAACAGAAGTCTTGC	GCCTCTAATATTTACCTGTAAACTTATTCCA	0/2	-	Absent	-	Knockout	-	RPTEC_ATM_535	697
RPTEC_ATRX_932	RPTec	ATRX	932	No	Yes	7	CAGGATCGTCACGATCAAAG	Insertion		T	out of frame	chrX:76953076	80	Insertion		T	out of frame	chrX:76953076	80							2492	AAGAAAATAACTTTTTGTCCCTTCAA	TTTATGTCTCACATCTAGGGAACTAGC	0/2	-	Absent	-	Knockout	-	RPTEC_ATRX_932	655
RPTEC_CDKN2A_10	RPTec	CDKN2A	10	Yes	No	1	GGCCTCCGACCGTAACTATT	Deletion	CCGACCGTAACTAT		out of frame	chr9:21974689	42	Insertion		A	out of frame	chr9:21974701	43	SBS	G	T	SBS	chr9:21974679	Q50K	132	gcagaccctctacccacct	ggtcgggtagaggaggtgc	0/2	Absent	-	Absent	Knockout	-	RPTEC_CDKN2A_10	575
RPTEC_CDKN2A_10	RPTec	CDKN2A	10	Yes	No	4	CGCACGCGCGCCGAATCCGG	NONE				n/a	n/a	NONE				n/a	n/a							132	accacgaaaaccctcactcg	gaggcggcgagaacatgg	0/0	Absent	-	Absent	Knockout	-	RPTEC_CDKN2A_10	575
RPTEC_CDKN2A_10	RPTec	CDKN2A	10	Yes	No	5	GCCGCGAGTGAGGGTTTTCG	Deletion	TCGCGGCGGGCCGCACGCGCGCCGAATCCGGAGGGTCAC		in frame	chr9:21994274	7	Deletion	TCGCGGCGGGCCGCACGCGCGCCGAATCCGGAGGGTCAC		in frame	chr9:21994274	7							132	cttggtgaccctccggattc	gtagcatcagcacgagggc	2/0	Absent	-	Absent	Knockout	-	RPTEC_CDKN2A_10	575
RPTEC_CDKN2A_10	RPTec	CDKN2A	10	Yes	Yes	3	CCCAACGCACCGAATAGTTA	Insertion		A	out of frame	chr9:21974701	42	Deletion	CCGACCGTAACTAT		out of frame	chr9:21974689	42							132	ctgactggctggccacg	tacccacctggatcggcc	0/2	Absent	-	Absent	Knockout	-	RPTEC_CDKN2A_10	575
RPTEC_CDKN2A_13	RPTec	CDKN2A	13	Yes	No	6	GGCAGCGTCGTGCACGGGTC	NONE				n/a	n/a	NONE				n/a	n/a							132	cgtgtccaggaagccctc	aggtcatgatgatgggcagc	0/0	Absent	-	Absent	Knockout	-	RPTEC_CDKN2A_13	576
RPTEC_CDKN2A_13	RPTec	CDKN2A	13	Yes	Yes	4	CGCACGCGCGCCGAATCCGG	Deletion	GCGCCGAATCCGGAGGGTCACC		out of frame	chr9:21994300	7	Deletion	GCGCCGAATCCGGAGGGTCACC		out of frame	chr9:21994300	7							132	accacgaaaaccctcactcg	gaggcggcgagaacatgg	0/2	Absent	-	Absent	Knockout	-	RPTEC_CDKN2A_13	576
RPTEC_CDKN2A_3	RPTec	CDKN2A	3	Yes	No	3	CCCAACGCACCGAATAGTTA	Deletion	CT		out of frame	chr9:21974699	43	NONE				n/a	n/a							132	ctgactggctggccacg	tacccacctggatcggcc	0/1	Absent	-	Absent	Knockout	-	RPTEC_CDKN2A_3	573
RPTEC_CDKN2A_3	RPTec	CDKN2A	3	Yes	Yes	4	CGCACGCGCGCCGAATCCGG	Deletion	CGCCGAATCCG		out of frame	chr9:21994293	10	Deletion	CGCGCCGAATCCG		out of frame	chr9:21994291	10							132	accacgaaaaccctcactcg	gaggcggcgagaacatgg	0/2	Absent	-	Absent	Knockout	-	RPTEC_CDKN2A_3	573
RPTEC_EZH2_1	RPTec	EZH2	1	No	Yes	4	TGCGACTGAGACAGCTCAAG	insertion		GTACTGATGTAC	in frame	chr7:148544302	29	Insertion		CTGAACCTCATCAGCT	out of frame	chr7:148544308	30							746	ggaccagtttgttggcggaa	acaaaagataaaattatacctttacttcatcagc	1/1	Absent	-	-	Knockout	-	RPTEC_EZH2_1	597
RPTEC_EZH2_3	RPTec	EZH2	3	No	Yes	5	GGGAAAGTACACGGGGATAG	Deletion	TCTATCCCC		in frame	chr7:148526821	159	Deletion	TCTATCCC		out of frame	chr7:148526821	159							746	agatcaggatggtactttcattgaaga	agcccctttttccaagagaagaa	1/1	Absent	-	-	Knockout	-	RPTEC_EZH2_3	598
RPTEC_MLH1_905	RPTec	MLH1	905	No	Yes	5/6		Insertion		C	out of frame	chr3:37045910	109	Deletion	AAGCCAT		out of frame	chr3:37045906	107	Deletion	CATGTGGC		out of frame	chr3:37045910	109	756	ggtgacccagcagtgagttt	tgcacactttccatcagctgt	0/2	-	Absent	-	Knockout	-	RPTEC_MLH1_905	662
RPTEC_MSH2_495	RPTec	MSH2	495	No	Yes	4	ATCAAGTACATGGGGCCGGC	Insertion		C	out of frame	chr2:47630536	69	Deletion	C		out of frame	chr2:47630536	69							934	gaggtgttcaagacccaggg	cactctctgaggcgggaaag	0/2	-	Absent	-	Knockout	-	RPTEC_MSH2_495	627
RPTEC_MSH2_525	RPTec	MSH2	525	No	Yes	1	TGCCTTTCAACAACCGGTTG	Insertion		A	out of frame	chr2:47639632	242	Insertion		A	out of frame	chr2:47639632	242							934	aatagataattcaaagaggaggaattctgatc	GCACTATTCATCTGCTCTCCCTT	0/2	-	Absent	-	Knockout	-	RPTEC_MSH2_525	625
RPTEC_MSH6_540	RPTec	MSH6	540	No	Yes	4	GGAACATTCATCCGCGAGAA	Deletion	GA		out of frame	chr2:48018171	122	Deletion	GA		out of frame	chr2:48018171	122							1360	ctggtggccttgtctggttt	ctaacccagccccttgttgg	0/2	-	Absent	-	Knockout	-	RPTEC_MSH6_540	638
RPTEC_MSH6_541	RPTec	MSH6	541	Yes	Yes	1	GATCCTTTAAGCTCTAAGAA	Deletion	CT		out of frame	chr2:48030650	1088	Deletion	T		out of frame	chr2:48030652	1089	SBS	C	A	SBS	chr2:48030650	F1088L	1360	ATAGTCGAGGGGGTgatggt	atgcaaggatggcgtgatcc	0/2	-	Absent	-	Knockout	-	RPTEC_MSH6_541	633
RPTEC_MSH6_541	RPTec	MSH6	541	Yes	No	5	TTGCACATACCATATGTCCT	Insertion		A	out of frame	chr2:48033491	1265	Deletion	GGACATA		out of frame	chr2:48033489	1265							1360	TGCTAGCAAGAGAAGTGCCC	TCAACTCACTACCATTCATTAGTAGAAGA	0/2	-	Absent	-	Knockout	-	RPTEC_MSH6_541	633
RPTEC_MSH6_543	RPTec	MSH6	543	No	Yes	4	GGAACATTCATCCGCGAGAA	Insertion		A	out of frame	chr2:48018170	122	Deletion	G		out of frame	chr2:48018171	122							1360	ctggtggccttgtctggttt	ctaacccagccccttgttgg	0/2	-	Absent	-	Knockout	-	RPTEC_MSH6_543	634
RPTEC_NOTCH1_550	RPTec	NOTCH1	550	Yes	Yes	1	GGCACCTGCCACAACGAGGT	Deletion	TC		out of frame	chr9:139417451	198	Deletion	TC		out of frame	chr9:139417451	198							2555	aggatgtcaacgagtgtggc	ctcgcagttggggccag	0/2	Absent	-	-	Knockout	-	RPTEC_NOTCH1_550	729
RPTEC_NOTCH1_550	RPTec	NOTCH1	550	Yes	No	2	TGCAGGTCAGTACTGTACCG	Deletion	AGTAC		out of frame	chr9:139413268	290	Insertion		T	out of frame	chr9:139413265	293							2555	gacagggagctcagggagt	gttctggcaggcatttggc	0/2	Absent	-	-	Knockout	-	RPTEC_NOTCH1_550	729
RPTEC_NOTCH1_550	RPTec	NOTCH1	550	Yes	No	5	AGCATCGCGGGCCTAGGCAG	Deletion	TAGGC		out of frame	chr9:139438556	21	Deletion	TAGGC		out of frame	chr9:139438556	21							2555	cattggccgcttcacacttc	cgggtgagactgacctctct	0/2	Absent	-	-	Knockout	-	RPTEC_NOTCH1_550	729
RPTEC_NOTCH1_552	RPTec	NOTCH1	552	No	Yes	2	TGCAGGTCAGTACTGTACCG	Insertion		T	out of frame	chr9:139413265	293	Deletion	ACAGTACTGACCTGCAG		out of frame	chr9:139413266	287							2555	gacagggagctcagggagt	gttctggcaggcatttggc	0/2	Absent	-	-	Knockout	-	RPTEC_NOTCH1_552	730
RPTEC_NOTCH1_606	RPTec	NOTCH1	606	Yes	Yes	2	TGCAGGTCAGTACTGTACCG	Deletion	TCCTCGGTACA		out of frame	chr9:139413258	292	Deletion	TCCTCGGTACA		out of frame	chr9:139413258	292							2555	gacagggagctcagggagt	gttctggcaggcatttggc	0/2	Absent	-	-	Knockout	-	RPTEC_NOTCH1_606	732
RPTEC_NOTCH1_606	RPTec	NOTCH1	606	Yes	No	1	GGCACCTGCCACAACGAGGT	Insertion		TGCACA	in frame	chr9:139417449	199	Insertion		TGCACA	in frame	chr9:139417449	199	SBS	C	A	SBS	chr9:139417445	G200V	2555	aggatgtcaacgagtgtggc	ctcgcagttggggccag	2/0	Absent	-	-	Knockout	-	RPTEC_NOTCH1_606	732
RPTEC_PTEN_3	RPTec	PTEN	3	No	Yes	5	GCAGCCGCAGAAATGGATAC	Deletion	CCAT		out of frame	chr10:89624310	Intron	Deletion	CCAT		out of frame	chr10:89624310	Intron							403	tccgtctactcccacgttct	aaggagatatcaagaggatggattcg	0/2	Absent	-	Absent	Knockout	-	RPTEC_PTEN_3	577
RPTEC_PTEN_4	RPTec	PTEN	4	No	Yes	4	TGGGAATAGTTACTCCCTGG	Deletion	GGGAGTA		out of frame	chr10:89711874	Intron and 165	Deletion	GGGAGTA		out of frame	chr10:89711874	Intron and 165							403	acacatagcgcctctgacTG	tggctacgacccagttacca	0/2	Absent	-	Absent	Knockout	-	RPTEC_PTEN_4	578
RPTEC_PTEN_5	RPTec	PTEN	5	No	Yes	4	TGGGAATAGTTACTCCCTGG	Deletion	A		out of frame	chr10:89711873	Intron	Deletion	A		out of frame	chr10:89711873	Intron							403	acacatagcgcctctgacTG	tggctacgacccagttacca	0/2	Absent	-	Absent	Knockout	-	RPTEC_PTEN_5	579
RPTEC_STAG2_943	RPTec	STAG2	943	No	Yes	1	CTTCAGTCGTAGAGATCCAG	Deletion	TCGTAGAGATCCAG		out of frame	chrX:123191725	438	Deletion	TCGTAGAGATCCAG		out of frame	chrX:123191725	438							1231	TTGTTGTTGTTGTCGTAAAATAAATATTTT	GGTTGGCATTTGGACCTTGTC	0/2	Absent	-	-	Knockout	-	RPTEC_STAG2_943	666
RPTEC_STAG2_944	RPTec	STAG2	944	No	Yes	2	AGTCCCACATGCTATCCACA	Deletion	ATAGCATGTGG		out of frame	chrX:123195102	482	Deletion	ATAGCATGTGG		out of frame	chrX:123195102	482							1231	ctattcatacattcccagtctttcagc	gctagtatgataattgtctaagaccacattg	0/2	Absent	-	-	Knockout	-	RPTEC_STAG2_944	667
RPTEC_STAG2_946	RPTec	STAG2	946	No	Yes	2	AGTCCCACATGCTATCCACA	Insertion		G	out of frame	chrX:123195101	482	Insertion		G	out of frame	chrX:123195101	482							1231	ctattcatacattcccagtctttcagc	gctagtatgataattgtctaagaccacattg	0/2	Absent	-	-	Knockout	-	RPTEC_STAG2_946	668
RPTEC_TP53_471	RPTec	TP53	471	Yes	Yes	6	CCCCTTGCCGTCCCAAGCAA	Deletion	CTTG		out of frame	chr17:7579572	38	Deletion	CTTG		out of frame	chr17:7579572	38							393	tcacccatctacagtccccc	CTGGCATTCTGGGAGCTTCA	0/2	-	Absent	-	Knockout	-	RPTEC_TP53_471	630
RPTEC_TP53_471	RPTec	TP53	471	Yes	No	3/4		Insertion		AT	out of frame	chr17:7577554	243	Insertion		AT	out of frame	chr17:7577554	243							393	gatgatggtgaggatgggcc	CCTCATCTTGGGCCTGTGTT	0/2	-	Absent	-	Knockout	-	RPTEC_TP53_471	630
RPTEC_TP53_544	RPTec	TP53	544	No	Yes	5	CCCCGGACGATATTGAACAA	Insertion		T	out of frame	chr17:7579535	51	Insertion		T	out of frame	chr17:7579535	51							393	tcacccatctacagtccccc	gcttcatctggacctgggtc	0/2	-	Absent	-	Knockout	-	RPTEC_TP53_544	626
RPTEC_TP53_588	RPTec	TP53	588	No	Yes	1	GGTGCCCTATGAGCCGCCTG	Insertion		TAGGTTTT	out of frame	chr17:7578180	224	Insertion		TAGGTTTT	out of frame	chr17:7578180	224	SBS	G	C	SBS	chr17:7578182	P223A	393	tcgacatagtgtggtggtgc	caaccacccttaacccctcc	0/2	-	Absent-Petechial Staining	-	Knockout	-	RPTEC_TP53_588	624
MCF10A_NF1_7A1	MCF10A	NF1	7A1	No	Yes	4	GGTGGAATGGGTCCAGGCCG	Deletion	G		out of frame	chr17:29422361	12	Deletion	G		out of frame	chr17:29422361	12							2839	ggcccacccttccctcc	cggttacctgctcgtcgaag	0/2	-	-	Absent	Knockout	-	MCF10A_NF1_7A1	565
