# Supplementary material for: An isogenic cell line panel for sequence-based screening of targeted anticancer drugs
Source: iScience. 2022 May 23;25(6):104437. doi: 10.1016/j.isci.2022.104437 (PMC9184558; doi:10.1016/j.isci.2022.104437)
Supplement: Table S8. Cell line panel of validated knockouts targeting noncancer control genes∗, related to Figure 1 [file mmc9.xlsx]

## Sheet: Sheet1
Table S8 - Cell Line Panel of Validated Knockouts Targeting Noncancer Control Genes*. Related to figure 1.
*Cell lines in this table may be represented on more than one line if they contained more than one gRNA
Cell Line Name	Parental Cell Line	Gene	Clone #	Multiple gRNA in cell line?	Primary gRNA	gRNA	gRNA Seq	Allele 1 mutation type	Allele 1 from	Allele 1 to	Allele 1 frame?	Allele 1 gDNA Change Location (hg19)	Allele 1 AA position	Allele 2 mutation type	Allele 2 from	Allele 2 to	Allele 2 frame?	Allele 2 gDNA Change Location (hg19)	Allele 2 AA position	Allele 3 mutation type	Allele 3 from	Allele 3 to	Allele 3 frame?	Allele 3 gDNA Change Location (hg19)	Allele 3 AA position	# of AA in transcript	F Seq Validation Primer (gDNA target)	R Seq Validation Primer (gDNA target)	DNA Status (in frame / out of frame)	Western Validated (Protein PRESENT/Absent)	IHC Validated (Protein PRESENT/Absent)	RNA-Seq Validated (RNA PRESENT/Absent)	Final KO Status Verdict	SelleckChem Screen	Resource Panel	Core ID
MCF10A_MTAP_15	MCF10A	MTAP	15	No	Yes	3	ACGGCTCAGCCATTGGAATA	Deletion	TATTCCA		out of frame	chr9:21837970	137	Deletion	TATTCCA		out of frame	chr9:21837970	137							283	accttccagaaagactacacacc	cctcagtccttctatgatggaagtc	0/2	Absent	-	-	Knockout	MCF10A_MTAP_15	-	493
MCF10A_MTAP_8	MCF10A	MTAP	8	Yes	Yes	2	AAATACCATACCTTGCAAGG	Insertion		T	out of frame	chr9:21816766	58	Insertion		T	out of frame	chr9:21816766	58							283	tcctttagtagtaacatccaaaaagcttaAA	catgcagccatctgatgcct	0/2	Absent	-	-	Knockout	MCF10A_MTAP_8	-	492
MCF10A_MTAP_8	MCF10A	MTAP	8	Yes	No	3	ACGGCTCAGCCATTGGAATA	Deletion	TTCCA		out of frame	chr9:21837972	138	Deletion	TTCCA		out of frame	chr9:21837972	138							283	accttccagaaagactacacacc	cctcagtccttctatgatggaagtc	0/2	Absent	-	-	Knockout	MCF10A_MTAP_8	-	492
MCF10A_MTAP_8	MCF10A	MTAP	8	Yes	No	6	GCCAGAGGCCATGTCTGCAC	NONE				n/a	n/a	NONE				n/a	n/a							283	ggctcatctcaccttcacgg	gctcgcttggttcccttagt	0/0			-	Knockout	MCF10A_MTAP_8	-	492
RPE1_MTAP_5	RPE1	MTAP	5	Yes	No	1	ACTACACACCTCTCTCGTTT	Insertion		A	out of frame	chr9:21838001	148	NONE				n/a	n/a							283	caccccaagcccacatgatt	tgccagaggagtgtgccata	0/1	Absent	-	Absent	Knockout	RPE1_MTAP_5	-	463
RPE1_MTAP_5	RPE1	MTAP	5	Yes	Yes	6	GCCAGAGGCCATGTCTGCAC	Deletion	CAGAC		out of frame	chr9:21802743	5' untranslated	Deletion	CAGAC		out of frame	chr9:21802743	5' untranslated							283	ggctcatctcaccttcacgg	gctcgcttggttcccttagt	0/2	Absent	-	Absent	Knockout	RPE1_MTAP_5	-	463
RPE1_MTAP_6	RPE1	MTAP	6	No	Yes	3	ACGGCTCAGCCATTGGAATA	Deletion	TC		out of frame	chr9:21837973	138	Deletion	TC		out of frame	chr9:21837973	138							283	accttccagaaagactacacacc	cctcagtccttctatgatggaagtc	0/2	Absent	-	Absent	Knockout	RPE1_MTAP_6	-	464
RPE1_MTAP_7	RPE1	MTAP	7	No	Yes	3	ACGGCTCAGCCATTGGAATA	Insertion		T	out of frame	chr9:21837973	138	Insertion		T	out of frame	chr9:21837973	138							283	accttccagaaagactacacacc	cctcagtccttctatgatggaagtc	0/2	Absent	-	-	Knockout	RPE1_MTAP_7	-	465
RPTEC_MTAP_A3	RPTec	MTAP	A3	No	Yes	2	AAATACCATACCTTGCAAGG	Insertion		T	out of frame	chr9:21816766	58	Insertion		T	out of frame	chr9:21816766	58	SBS	G	A	SBS	chr9:21816758	V56I	283	tcctttagtagtaacatccaaaaagcttaAA	catgcagccatctgatgcct	0/2	Absent	-	-	Knockout	-	-	699
RPTEC_MTAP_C6	RPTec	MTAP	C6	No	Yes	3	ACGGCTCAGCCATTGGAATA	Deletion	ATATTCCAATGGCTGAGCC		out of frame	chr9:21837969	137	Deletion	ATATTCCAATGGCTGAGCC		out of frame	chr9:21837969	137							283	accttccagaaagactacacacc	cctcagtccttctatgatggaagtc	0/2	Absent	-	-	Knockout	-	-	700
RPE1_HPRT1_E10†	RPE1	HPRT1	E10	No	Yes	4	AGACTTTGCTTTCCTTGGTC																							-	-	-	Knockout	-	-	442
†Only functionally validated
