# Supplementary material for: An isogenic cell line panel for sequence-based screening of targeted anticancer drugs
Source: iScience. 2022 May 23;25(6):104437. doi: 10.1016/j.isci.2022.104437 (PMC9184558; doi:10.1016/j.isci.2022.104437)
Supplement: Table S10. HTS results compounds of interest, related to Figure 2 [file mmc11.xlsx]

## Sheet: Sheet1
Table S10 - HTS Results Compounds of Interest. Related to figure 2.
*Values represent number of clones meeting hit criteria	APC					ARID1A					ATM			ATRX			CDKN2A			CDKN2C					DAXX			EZH2					FBXW7					MLH1			MLL2					MSH2
Cell Line	MCF10A		RPE1		Sum	MCF10A		RPE1		Sum	RPE1		Sum	MCF10A		Sum	RPE1		Sum	MCF10A		RPE1		Sum	MCF10A		Sum	MCF10A		RPE1		Sum	MCF10A		RPE1		Sum	MCF10A		Sum	MCF10A		RPE1		Sum	MCF10A		RPE1
# Clones for each Cell Line	2 Clones		2 Clones		4 for hit	2 Clones		2 Clones		4 for hit	3 Clones		2 for hit	3 Clones		2 for hit + DAXX	1 Clone		1 for hit	2 Clones		2 Clones		4 for hit	1 Clone		1 for hit + ATRX	2 Clones		3 Clones		4 for hit	2 Clones		3 Clones		4 for hit	2 Clones		2 for hit	2 Clones		2 Clones		4 for hit	2 Clones		2 Clones
Dose	1uM	10uM	1uM	10uM		1uM	10uM	1uM	10uM		1uM	10uM		1uM	10uM		1uM	10uM		1uM	10uM	1uM	10uM		1uM	10uM		1uM	10uM	1uM	10uM		1uM	10uM	1uM	10uM		1uM	10uM		1uM	10uM	1uM	10uM		1uM	10uM	1uM	10uM
(-)-Epigallocatechin_Gallate				2	2				1	1			0			0			0					0			0				1	1					0			0					0
(-)-Parthenolide	1				1					0			0			0			0					0	1		1					0					0			0					0
(+)-JQ1					0					0			0			0			0	1				1			0	1				1					0			0	1			1	2
(+)-Usniacin					0					0			0			0			0	1	1			1			0					0					0		1	1					0	1
(S)-10-Hydroxycamptothecin				1	1				1	1			0			0			0					0			0					0					0			0				1	1				1
(S)-crizotinib				1	1					0			0			0			0					0			0					0					0			0					0
10-Deacetylbaccatin-III					0					0			0			0			0					0			0					0	1				1			0					0
17-Hydroxyprogesterone					0					0			0			0			0					0			0					0		1			1			0					0
2,2'-Dihydroxy-4-methoxybenzophenone				1	1				1	1		1	1			0		1	1				1	1			0					0					0			0					0
2-Methoxyestradiol_(2-MeOE2)					0					0			0			0			0	2				2			0					0					0			0					0
2-Thiouracil					0					0	1		1			0			0					0			0					0					0			0					0
3-deazaneplanocin_A_(DZNeP)_HCl					0					0			0			0			0	1				1			0	1				1					0			0	1				1
4µ8C					0					0			0			0			0					0			0					0			1		1			0					0
4-Aminoantipyrine					0					0			0	1		1			0					0	1		1					0					0	1		1					0
4E1RCat					0					0			0			0			0	1				1			0					0					0			0					0
4EGI-1				1	1					0			0			0			0	1				1			0					0					0			0	1				1
4SC-202				1	1					0			0			0			0					0			0					0					0			0					0
5,5-Dimethyloxazolidine-2,4-dione					0					0			0			0			0					0			0					0					0	1		1					0	1
5-hydroxymethyl_Tolterodine_(PNU_200577,_5-HMT,_5-HM)					0					0			0			0			0					0			0					0					0			0					0		1
5-Iodotubercidin					0					0			0			0			0					0			0					0					0			0					0
7,8-Dihydroxyflavone				1	1					0			0			0			0					0			0					0					0			0					0
8-Bromo-cAMP					0					0			0			0			0					0			0					0				1	1			0					0
9-Aminoacridine	1				1					0			0			0			0					0			0					0					0			0					0
A-205804					0	1				1			0			0			0					0			0					0	1				1			0					0	1
A-366					0					0			0			0			0					0			0					0					0			0					0
A66					0					0			0			0			0					0			0					0					0		1	1					0
A-674563				1	1				1	1			0			0		1	1					0			0					0					0			0				1	1
A-803467					0					0			0			0			0		1			1			0					0					0			0					0
A-966492					0					0			0			0			0					0			0					0					0			0					0
ABC294640					0					0			0			0			0					0			0					0			1		1			0					0
abemaciclib_(LY2835219)	1				1					0			0			0			0					0			0					0					0			0					0
Abexinostat_(PCI-24781)				1	1					0			0			0			0					0			0				1	1				1	1			0		1			1
ABT-737					0					0			0			0			0					0			0					0					0			0					0
ABT-751_(E7010)					0					0			0			0			0					0			0					0					0			0					0
Acebutolol_HCl					0					0			0			0			0					0			0	1				1					0			0					0
Acetazolamide					0					0			0			0			0					0			0					0					0			0					0
Aclidinium_Bromide					0					0			0	1		1			0					0			0					0					0			0					0
Adapalene					0					0			0			0			0					0			0					0					0			0					0				1
Adefovir_Dipivoxil_					0					0			0			0			0	1	2			2			0					0					0	1		1					0
Adenosine					0					0			0			0			0					0			0					0					0		1	1					0
Adiphenine_HCl					0					0			0	1		1			0					0			0					0					0	1		1					0
Adrenalone_HCl	1				1					0			0			0			0					0		1	1					0	1				1			0					0
Afatinib_(BIBW2992)					0					0			0			0			0					0			0					0	1				1			0					0
Afatinib_(BIBW2992)_Dimaleate					0					0			0			0			0					0			0					0					0			0					0
AG-1024_					0					0			0			0			0					0	1		1					0					0			0					0
AG-14361					0					0			0			0			0					0			0					0					0			0					0
AG-1478_(Tyrphostin_AG-1478)				1	1					0			0			0			0					0			0					0					0			0					0
Albendazole			1	1	1					0			0			0			0	1				1			0					0				1	1			0					0
Alcaftadine					0					0			0			0			0					0			0					0					0		1	1					0
Alendronate_sodium_trihydrate					0					0			0			0			0					0			0					0					0			0				1	1				1
Alfacalcidol					0					0			0			0			0					0			0					0		1			1			0					0
ALK-IN-1					0					0			0	1		1			0					0	1		1			1		1					0	1		1					0
Almotriptan_Malate					0					0			0			0			0					0			0					0					0			0					0
Aloe-emodin	1				1					0			0			0			0					0			0					0					0			0					0
Alogliptin(SYK-322)benzoate					0					0			0			0			0					0	1		1					0					0	1		1					0
Alpelisib_(BYL719)					0					0			0			0			0					0			0					0	1				1		1	1					0	1
Altrenogest					0					0			0		1	1			0					0		1	1					0					0			0					0
Alvespimycin_(17-DMAG)_HCl					0					0			0			0			0					0			0					0				1	1			0				1	1				1
AM251					0					0			0			0			0	1				1			0					0					0			0					0
Amikacin_disulfate					0					0			0	1		1			0					0	1		1					0					0	1		1					0
Amodiaquine_dihydrochloride_dihydrate				1	1					0			0			0			0					0			0					0					0			0					0
Amonafide			1		1					0			0			0			0					0			0					0					0			0				1	1
Amorolfine_HCl					0					0			0			0			0					0			0					0					0			0					0
Amoxicillin					0					0			0			0			0					0			0					0					0			0					0
Ampicillin_sodium					0					0			0			0			0					0		1	1					0					0		1	1					0
Amuvatinib_(MP-470)					0					0			0			0			0					0			0					0					0			0					0
Anagrelide_HCl					0					0			0			0			0				1	1			0					0					0			0					0
Andarine					0					0			0			0			0					0			0					0					0			0	1				1
Andrographolide					0					0			0			0			0					0			0					0					0			0					0
Anisomycin					0				1	1			0			0			0				1	1			0					0				2	2			0					0
Antimonyl_potassium_tartrate_trihydrate	1				1					0			0			0			0					0			0					0					0			0					0
Apatinib					0					0			0			0			0					0			0					0					0			0					0
Apitolisib_(GDC-0980,_RG7422)				1	1					0			0			0			0					0			0					0					0			0					0
Aprepitant					0					0			0			0			0					0			0					0					0	1		1					0
AR-42			1	1	1					0			0			0			0	1				1	1		1					0				2	2			0					0
AR-A014418					0					0			0			0			0				1	1			0					0					0			0					0
Arbidol_HCl					0					0			0			0			0					0			0					0					0			0					0
Argatroban					0					0			0			0			0					0	1		1					0					0	1		1					0
Aripiprazole	1				1	1				1			0			0			0					0			0					0	1				1			0					0	1
ARQ_621					0					0			0			0			0					0			0					0					0			0					0
Artesunate	1				1					0			0			0			0		1			1	1		1					0					0			0					0
Articaine_HCl					0					0			0			0			0					0			0					0					0			0					0
AS1842856					0					0			0			0			0				1	1			0					0					0			0				1	1
AS-604850					0					0			0			0			0					0			0					0					0			0					0
Ascomycin_(FK520)					0					0			0			0			0					0			0		1			1					0			0					0
Asenapine_maleate					0					0			0			0			0					0			0					0					0			0					0		1
Asiatic_Acid					0					0			0			0			0		1			1			0					0					0			0		1			1
AST-1306				1	1					0			0			0			0					0			0					0					0			0					0
AT101					0					0			0			0			0					0			0					0					0			0	1				1
AT13148					0					0			0			0			0					0			0					0					0			0					0	1
AT7519					0					0			0	2		2			0	2			1	3			0					0				1	1			0	1				1
AT7519_HCl					0					0			0			0			0					0			0					0					0			0				1	1
AT7867					0					0			0			0			0	1				1			0					0					0			0					0
AT9283					0					0			0			0		1	1		1		1	2			0					0				1	1			0				1	1
Atazanavir					0					0			0			0	1		1					0		1	1					0					0		1	1					0
Atorvastatin_Calcium_					0	1				1			0	1		1			0					0	1		1					0					0	1		1					0
Atovaquone					0					0			0			0			0	2				2			0					0					0			0					0	1
ATP					0					0			0			0			0	1				1			0					0					0			0					0
Aurora_A_Inhibitor_I					0					0			0			0			0					0			0					0					0			0					0
Avanafil					0					0			0			0			0					0			0					0					0			0					0				1
Avobenzone				1	1					0			0			0			0					0			0					0					0			0					0
AZ_628					0					0			0			0			0					0			0					0					0			0					0
AZ_960					0					0		1	1			0			0	1				1			0					0					0			0					0
AZ191					0					0			0			0			0					0			0					0					0			0					0
AZ20					0					0			0			0			0					0			0					0					0			0					0
AZ5104					0					0			0			0			0					0			0					0					0			0					0
AZ6102					0					0			0			0			0					0			0					0					0			0					0
Azacitidine_					0					0			0			0			0	1	1			1			0					0					0			0		1			1
Azaguanine-8					0					0			0			0			0					0	1		1					0					0			0					0
Azaperone					0		1			1			0			0			0					0			0					0					0			0					0
Azatadine_dimaleate					0					0			0			0			0					0			0					0				1	1			0					0
Azathioprine	1				1					0			0			0			0					0			0					0					0			0					0
AZD1080					0					0			0			0			0					0			0					0					0			0					0
AZD1480				1	1					0			0			0			0		1			1			0					0					0			0					0
AZD2461					0					0			0			0			0					0			0					0					0			0					0
AZD2858					0					0			0			0			0					0			0					0					0			0					0
AZD2932	1				1					0			0			0			0					0			0					0	1				1			0					0
AZD3965					0					0			0			0			0					0			0					0					0			0					0
AZD5438					0					0			0			0			0	1			1	2			0					0					0			0					0
AZD6482					0					0			0			0			0					0			0					0	1				1			0					0	1
AZD6738					0					0			0			0			0					0			0					0					0		1	1					0
AZD7762			1		1					0			0			0			0	1				1	1		1					0					0			0					0
AZD8055			1		1					0			0			0			0					0			0					0					0			0					0
AZD8186					0					0			0			0			0					0			0					0					0			0					0	1
AZD8330					0					0			0			0			0					0			0					0					0	1		1				1	1
Azelastine_HCl					0					0			0			0			0					0			0					0	1				1			0					0		1
Azelnidipine					0					0			0			0			0					0			0					0					0			0					0
BAF312_(Siponimod)	1				1					0			0			0			0		1			1			0					0	1				1		1	1		1			1
Bafetinib_(INNO-406)				1	1					0			0			0			0					0			0					0					0			0					0
Baicalein				1	1				1	1			0			0			0					0			0					0					0			0					0
Baicalin				1	1					0			0			0			0					0			0					0					0			0					0
b-AP15			1		1					0	1		1			0			0					0			0			1		1					0			0					0
BAPTA-AM					0					0			0			0			0					0			0					0				1	1			0					0
Bardoxolone_Methyl					0					0			0			0			0					0			0					0					0		1	1					0
Baricitinib_(LY3009104,_INCB028050)					0					0			0			0			0					0			0				1	1					0			0					0
BAY_11-7082					0					0			0			0			0					0	1		1					0					0			0					0
Bay_11-7085					0					0			0			0			0	1				1			0					0					0			0					0
BAY_41-2272					0					0			0			0			0					0			0					0					0			0				1	1
Bazedoxifene_Acetate					0					0			0			0			0	1				1			0					0					0			0					0
Bazedoxifene_HCl					0					0			0			0			0	1				1			0	1				1					0			0					0
Beclomethasone dipropionate					0					0			0			0			0					0			0					0					0			0					0
Beclomethasone_dipropionate					0					0			0			0			0					0			0					0					0			0					0
Belinostat_(PXD101)				1	1					0			0			0			0					0			0					0				2	2			0					0		1
Bendamustine_HCl					0					0			0			0			0					0			0					0					0			0		1			1
Benserazide_HCl					0				1	1			0			0			0					0			0					0					0			0					0
Benzbromarone					0					0			0			0			0	1				1			0					0					0			0					0
Benzethonium_Chloride					0					0			0			0			0					0			0				1	1					0			0		1			1
Benzocaine_hydrochloride					0					0			0			0			0					0			0					0					0			0					0
Benztropine_mesylate	1				1					0			0			0			0					0			0					0	1				1			0					0	1
Benzydamine_HCl					0					0			0			0			0					0			0					0					0			0					0
Benzyl_alcohol					0					0			0			0			0					0			0					0					0			0	1				1
Beta-Lapachone			1		1					0			0			0			0		1			1			0		1			1			1		1			0					0
Betamipron					0					0			0			0			0					0			0					0					0			0					0
Betaxolol	1				1					0			0			0			0					0			0					0					0			0					0	1
Betulinic_acid					0					0			0	1		1			0					0			0					0					0			0					0
Bexarotene					0					0			0			0			0					0	1		1					0					0			0					0
BI_2536					0					0			0			0			0					0			0					0				1	1			0					0
BI-78D3					0					0			0			0			0					0			0					0					0			0	1				1
Bicalutamide					0	1				1			0			0			0					0			0					0					0	1		1					0
BI-D1870				1	1					0			0			0			0					0			0					0					0			0					0
Bindarit_					0					0			0			0			0					0			0					0					0			0					0
Binimetinib_(MEK162,_ARRY-162,_ARRY-438162)				1	1					0			0			0			0					0			0					0					0	1		1	1				1	1
BIO	1				1					0			0			0			0					0			0					0			1		1			0				1	1
Biochanin_A					0					0			0			0			0					0		1	1					0					0			0					0
Bisacodyl					0					0			0			0			0					0			0					0					0			0					0
Bisindolylmaleimide_I_(GF109203X)				1	1					0			0			0			0					0			0					0					0			0					0
Bismuth_Subcitrate_Potassium					0					0			0			0			0					0			0					0					0			0					0
BIX_01294					0					0			0			0			0					0			0					0					0			0				1	1
BIX_02188					0					0			0		1	1			0					0			0					0					0			0					0
Blasticidin_S_HCl	1				1					0			0			0			0					0			0					0					0			0				1	1
Bleomycin_Sulfate					0					0			0			0			0					0			0					0					0			0					0
BMH-21					0					0			0			0			0					0			0					0					0	1		1					0
BMS-345541					0					0			0			0			0		1			1			0					0					0			0		1			1
BMS-378806_					0					0			0			0			0					0			0					0					0			0					0		1
BMS-536924				1	1					0			0			0			0					0			0					0					0	1		1					0
BMS-754807			1	1	1					0			0			0			0					0			0					0					0			0					0
BMS-777607					0					0			0			0			0					0		1	1					0					0			0					0
BMY_7378_Dihydrochloride					0					0			0			0			0					0			0					0					0		1	1					0
Bosentan					0					0			0			0			0				1	1			0					0					0			0					0
Bosutinib_(SKI-606)					0					0			0			0			0					0			0					0					0			0				1	1
BPTES				1	1					0			0			0			0					0			0					0					0			0				1	1				1
BRD4770			1	1	1				1	1		1	1			0		1	1				1	1			0					0					0			0					0
Brefeldin_A_				1	1				1	1		1	1			0			0				1	1			0					0					0			0					0
Brexpiprazole					0	1				1			0			0			0					0			0					0					0			0					0
Brivanib_(BMS-540215)					0					0			0			0			0					0			0					0					0			0					0
Bromosporine					0					0	1		1			0			0		1			1			0					0					0			0					0
Bronopol					0					0			0			0			0		1			1		1	1					0					0			0					0
BTZ043 Racemate					0					0			0			0			0					0		1	1					0					0			0					0
Bucetin					0					0			0	1		1			0					0	1		1					0					0	1		1					0
Bumetanide					0					0			0			0			0					0			0					0					0			0					0		1
Buparlisib_(BKM120,_NVP-BKM120)	1			1	2					0			0			0			0					0	1		1					0					0			0					0				1
Butein					0					0			0			0			0		1			1			0					0					0			0					0
BV-6					0					0			0			0			0					0			0					0					0			0					0
BX-795			1	2	2					0			0			0			0					0	1		1					0					0			0				1	1
BX-912					0					0			0			0			0					0			0					0					0			0					0
Cabazitaxel_					0					0			0			0			0	1				1			0					0					0			0					0
Cabozantinib_malate_(XL184)				1	1					0			0		1	1			0					0			0					0					0			0				1	1
Caffeic_Acid					0					0			0			0			0					0			0					0					0			0					0
Caffeic_Acid_Phenethyl_Ester				1	1					0			0			0			0					0			0					0					0			0					0
Calcifediol					0					0			0			0			0	1				1			0					0					0			0					0
Canagliflozin					0					0			0			0			0					0			0					0					0			0					0
Carbenoxolone_Sodium					0					0			0	1		1			0					0		1	1					0					0			0					0
Carbidopa				1	1					0			0			0			0					0			0				1	1				1	1			0					0
Carbimazole					0					0			0			0			0					0			0					0					0			0					0
Carmofur					0					0			0			0			0					0			0					0					0			0					0
Carsalam					0					0			0			0			0					0			0					0					0		1	1					0
Carzenide					0					0			0			0			0					0			0					0					0			0	1				1
CAY10505					0					0			0			0			0					0			0					0					0			0					0
CAY10603					0					0			0			0			0					0			0					0				2	2			0					0
CB1954					0					0			0			0			0					0			0					0				1	1			0					0
CB-5083					0					0			0			0			0					0			0					0					0		1	1		1			1
CB-839					0					0			0			0			0					0			0					0					0			0				1	1
CC-292_(AVL-292)	1				1					0			0			0			0					0			0					0					0			0					0
CCF642					0					0			0			0			0					0			0					0					0			0					0
C-DIM12					0		1			1			0			0			0	1				1			0	1				1		1			1			0	1				1
Cediranib_(AZD2171)		1			1			1		1			0			0			0					0			0					0				1	1			0					0
Celecoxib					0					0			0			0			0					0			0					0					0			0					0	1
CEP-32496		1			1					0			0			0			0					0			0					0					0			0					0
CEP-33779					0					0			0	1		1			0					0			0					0					0			0					0
Cephalomannine_				1	1					0			0			0			0					0			0					0					0			0				1	1
Cephalothin					0					0			0			0			0	1				1			0					0					0		1	1					0
Cepharanthine				1	1					0			0			0			0					0			0				1	1					0		1	1					0
Cerdulatinib_(PRT062070,_PRT2070)				1	1					0			0			0			0					0			0					0					0			0					0	1
Ceritinib_(LDK378)					0					0			0			0			0					0			0					0					0	1		1					0
Cetrimonium_Bromide_(CTAB)					0					0			0			0			0	1				1			0					0					0			0					0
Cetylpyridinium_Chloride					0					0			0			0			0					0			0					0					0			0					0
CGK_733				1	1					0			0			0			0					0			0					0					0			0				1	1
CGP_57380					0					0			0			0			0		1			1			0					0					0			0					0
CGS_21680_HCl					0					0			0			0			0					0	1		1					0					0	1		1					0
CH5132799					0					0			0			0			0					0			0			1		1					0			0					0
CH5138303			1		1					0			0			0			0					0			0					0					0			0				1	1
CH5183284_(Debio-1347)					0					0			0			0			0					0			0					0					0	1		1					0
CHIR-124					0					0			0			0			0				1	1			0					0					0			0					0
CHIR-98014			1		1			1		1	1		1			0			0					0			0			1		1					0			0				1	1
CHIR-99021_(CT99021)				1	1				1	1			0			0			0					0			0					0					0			0					0				1
CHIR-99021_(CT99021)_HCl					0					0		1	1			0			0					0			0				1	1					0			0					0				1
Chlorhexidine_HCl					0					0			0			0			0					0			0					0					0			0					0
Chlormadinone_acetate	1				1					0			0			0			0					0			0					0	1				1			0					0	1
Chlorocresol					0					0			0			0			0					0			0			1		1					0			0					0
Chlorogenic_Acid					0					0			0			0			0					0			0					0					0			0					0
Chloroprocaine_HCl					0					0			0			0			0					0			0					0					0			0					0
Chlorotrianisene					0					0			0			0			0					0			0					0					0			0					0
Chloroxine					0					0			0			0			0					0			0					0					0			0					0
Chloroxylenol					0					0			0			0			0					0		1	1					0					0		1	1					0
Chlorpheniramine_Maleate					0					0			0			0			0					0			0					0					0	1		1					0
Chlorpromazine_HCl					0					0			0			0			0		1			1			0					0					0			0					0
Chlorprothixene					0					0			0			0			0					0			0					0					0			0					0
Chlorquinaldol			1		1					0			0			0			0	1				1			0					0					0			0	1				1
Chrysophanic_Acid					0					0			0			0			0					0			0					0			1	1	1			0				1	1
Ciclopirox_			1		1					0			0			0			0					0			0					0					0			0			1		1
Ciclopirox_ethanolamine					0					0			0			0			0					0			0					0					0			0			1		1
CID755673					0					0			0			0			0					0			0					0					0			0					0
Cilengitide					0					0			0			0			0					0			0					0					0			0					0
Cilnidipine					0					0			0			0			0	1				1			0				1	1					0			0					0
Cinacalcet_HCl					0					0			0			0			0					0			0					0					0			0					0
Cinchophen				1	1					0			0			0			0					0			0				1	1					0			0					0
Ciproxifan_Maleate					0					0			0			0			0					0			0					0					0			0					0
Cisatracurium_Besylate					0					0			0			0			0					0			0					0					0			0					0
Citric_acid_trilithium_salt_tetrahydrate					0					0			0			0			0					0		1	1					0					0		1	1					0
CL-387785_(EKI-785)				1	1					0			0			0			0					0			0					0					0			0					0
Cladribine				1	1					0			0			0			0					0			0					0					0			0					0
Clemastine_Fumarate					0					0			0			0			0					0			0					0					0			0					0
Clindamycin_HCl_					0					0			0			0			0					0			0					0					0			0					0
Clindamycin_palmitate_HCl					0					0			0			0			0					0			0		1			1					0			0		1			1
Clioquinol					0					0			0			0			0					0			0					0					0			0					0
Clodronate_Disodium					0					0			0			0			0					0		1	1					0					0			0					0
Clofarabine				1	1					0			0			0			0					0			0					0					0			0					0
Clofazimine					0					0			0			0			0		2			2		1	1				1	1					0			0					0
Clofoctol					0					0			0	1		1			0					0			0					0					0			0					0
Clomifene_citrate_				1	1					0			0			0			0	1				1			0				1	1					0			0					0
Clomipramine_HCl_					0	1				1			0			0			0					0			0					0	1				1			0					0
Clonidine_HCl_					0					0			0			0			0					0			0					0					0		1	1					0
Clopidol					0					0			0			0			0					0			0					0					0		1	1					0
Closantel					0					0			0			0			0					0			0					0					0			0					0		1
Closantel_Sodium					0					0			0			0			0					0			0					0		1			1			0					0		1
Cloxiquine					0					0			0			0			0	1				1			0					0				1	1			0					0
CNX-2006					0					0			0			0			0					0			0					0					0			0					0
CNX-774					0					0			0			0			0					0			0					0					0			0					0
Cobimetinib_(GDC-0973,_RG7420)			1	1	1		1			1			0			0			0					0			0		1			1					0			0					0
Colistin_Sulfate_					0					0			0			0			0					0			0					0					0			0					0
Combretastatin_A4					0					0			0			0			0					0			0					0					0			0					0
Conivaptan_HCl_					0					0			0			0			0					0		1	1					0					0			0					0
CP-673451					0					0			0			0			0				1	1			0					0					0			0					0
Crenolanib_(CP-868596)					0					0			0			0			0					0			0					0					0			0					0
Cryptotanshinone			1	2	2					0			0	1		1			0	1				1	1		1					0					0			0					0
CTEP_(RO4956371)					0					0			0			0			0					0			0					0					0			0					0				1
Cucurbitacin B	1				1					0			0			0			0					0			0					0					0	1		1					0
Cucurbitacin_B					0					0		1	1			0		1	1					0			0					0					0			0				1	1				1
CUDC-101					0					0			0			0			0					0			0					0				1	1			0					0
CUDC-907				1	1					0		1	1			0			0					0			0					0					0			0					0
Curcumin					0					0			0			0			0					0			0					0					0			0					0
CW069					0					0			0			0			0					0			0					0					0			0					0
CYC116				1	1					0			0			0			0					0			0					0					0			0					0
Cyclo_(-RGDfK)					0					0			0			0			0					0			0					0					0			0					0
Cyclocytidine_HCl					0					0			0			0			0		1			1			0					0					0			0					0
Cyclophosphamide_Monohydrate					0					0			0			0			0					0			0			1		1					0			0					0
Cyclosporine_					0					0			0			0			0					0		1	1					0					0			0					0
Cyproheptadine_hydrochloride					0					0			0			0			0					0			0					0					0			0					0
Cyproterone_Acetate		1			1				1	1			0	1		1			0					0	1		1					0					0	1		1					0
Cyromazine					0					0			0			0			0					0			0					0					0			0					0
Cytarabine					0					0			0			0			0					0			0					0					0			0			1		1
D_4476					0					0			0			0			0		1			1			0					0					0			0		1			1
Dabigatran_Etexilate				1	1					0			0			0			0					0			0					0					0			0					0
Dabrafenib_(GSK2118436)					0					0			0			0			0					0	1		1					0	1				1			0					0
Dacinostat_(LAQ824)		1	1		2					0			0			0			0					0			0		1			1					0			0					0
Daclatasvir_(BMS-790052)					0					0			0			0			0		1			1			0					0					0			0					0
Danthron					0					0			0			0			0					0			0					0					0			0					0
Danusertib_(PHA-739358)				1	1					0			0			0			0					0			0					0					0			0					0
Daphnetin					0					0			0			0			0		1			1			0					0					0			0					0
Dapoxetine_HCl_		1			1					0			0			0			0					0			0					0					0			0					0
Daprodustat_(GSK1278863)					0					0			0			0			0					0			0					0					0			0					0
DAPT_(GSI-IX)					0					0			0			0			0					0			0					0					0			0					0
Darifenacin_HBr					0					0			0	1		1			0					0			0					0					0			0					0
Dasatinib					0					0			0			0			0					0			0					0	1				1			0					0
Dasatinib_Monohydrate			1		1					0			0			0			0					0			0					0					0			0					0
DDR1-IN-1					0					0			0			0			0					0			0					0					0			0					0
Decernotinib_(VX-509)					0					0			0			0			0					0			0					0					0			0					0
DEET					0					0			0			0			0					0		1	1					0					0		1	1					0
Defactinib_(VS-6063,_PF-04554878)					0					0			0			0			0					0			0					0					0			0					0
Deferasirox_	1		1		2					0			0			0			0		1			1		1	1					0	1				1			0					0
Deflazacort_					0					0		1	1			0			0					0			0					0					0			0					0
Degrasyn_(WP1130)					0					0			0			0			0	1				1			0					0				1	1			0	1			1	2				1
Delanzomib_(CEP-18770)					0					0			0			0			0					0			0					0				1	1			0					0				1
Deltarasin					0					0			0			0			0					0			0					0					0			0					0
Deoxycorticosterone_acetate					0					0			0			0			0					0			0					0					0			0					0
Dexamethasone_Acetate					0					0			0			0			0					0			0					0					0			0					0
Dexamethasone_Sodium_Phosphate					0				1	1			0			0			0					0			0					0					0			0					0
Dexmedetomidine_HCl_					0					0			0	1		1			0	1				1			0	1				1					0			0	1				1
Diacerein	1				1					0			0			0			0					0			0					0	1				1			0					0
Dibucaine_HCl					0					0			0			0			0					0			0					0					0			0					0
Diclazuril					0					0			0			0			0		1			1			0					0					0			0					0
Diclofenac_Diethylamine					0	1				1			0			0			0					0			0					0					0			0					0
Diclofenac_Potassium					0					0			0			0			0					0			0					0	1				1			0					0
Diclofenac_Sodium					0					0			0			0			0					0			0					0					0			0					0
Dicloxacillin_Sodium					0					0			0		1	1			0					0			0					0					0			0					0
Didanosine					0					0			0			0			0					0			0					0					0			0					0
Diethylstilbestrol					0					0			0			0			0	1				1			0					0					0			0					0
Difloxacin_HCl					0					0			0			0			0					0			0					0					0			0					0
Dihydroartemisinin_(DHA)	1			1	2					0			0			0			0	1				1			0					0					0			0					0
Dihydromyricetin					0				1	1			0			0			0					0			0					0					0			0					0
Dihydrostreptomycin_sulfate					0					0			0			0			0					0			0					0					0			0					0
Dimesna					0					0			0			0			0					0			0					0					0			0					0	1
Dinaciclib_(SCH727965)					0					0			0			0			0			1	1	1			0					0				1	1			0					0
Diosmetin					0					0			0			0			0					0			0					0					0			0					0
Disulfiram_					0					0			0			0			0		2			2		1	1					0					0			0					0
DL-Panthenol		1			1					0			0			0			0					0			0					0		2			2		1	1					0		1
DMXAA_(Vadimezan)					0					0			0			0			0	1				1			0					0					0			0					0
Docetaxel_Trihydrate			1		1					0			0			0			0	1				1			0					0					0			0					0
Docusate_Sodium	1				1					0			0			0			0					0			0					0					0			0					0
Dofetilide_					0					0			0			0			0					0			0					0					0			0					0	1
Domiphen_Bromide					0					0			0			0			0					0			0					0					0			0					0
Donepezil_HCl_					0					0			0			0			0					0			0					0					0			0					0
Dopamine_HCl_				1	1					0			0			0			0					0			0				1	1				1	1			0					0
Doripenem_Hydrate					0					0			0			0			0					0			0					0					0			0					0
Dorsomorphin_2HCl				1	1					0			0			0			0					0			0					0					0			0					0
Dorzolamide_HCl					0					0			0			0			0					0			0					0					0			0					0
Dovitinib (TKI-258, CHIR-258)					0					0			0			0			0					0			0					0					0			0					0
Dovitinib_(TKI-258)_Dilactic_Acid__				1	1					0		1	1			0			0					0	1		1					0					0			0					0
Dovitinib_(TKI258)_Lactate					0					0			0			0			0					0			0					0					0			0					0
Dovitinib_(TKI-258,_CHIR-258)					0					0			0			0			0				1	1			0					0					0			0					0
Doxazosin_Mesylate					0					0			0			0			0					0			0					0					0			0					0
Doxercalciferol					0					0			0			0			0	1				1			0					0					0			0					0
Doxifluridine	1				1					0			0			0			0					0			0					0					0			0					0	1
Doxorubicin_(Adriamycin)_HCl					0				1	1			0			0			0					0			0					0				1	1			0				2	2
Dp44mT					0					0			0			0			0					0			0					0				1	1			0	1				1
Droperidol					0					0			0	1	1	1			0					0		1	1					0		1			1		1	1					0
Dropropizine					0					0			0			0			0					0	1		1					0					0	1		1					0
Drospirenone					0					0			0		1	1			0					0			0					0					0			0					0
Duloxetine_HCl					0					0			0			0			0					0			0					0		1			1			0					0
Dutasteride					0					0			0			0			0					0			0					0				1	1			0				1	1
Dyclonine_HCl	1				1					0			0			0			0					0			0					0					0			0					0
Dydrogesterone					0					0			0		1	1			0					0			0					0					0			0					0
Dynasore					0					0			0			0			0					0			0					0					0			0					0
Ebastine					0					0			0			0			0		1			1			0					0					0			0		1			1
Econazole_nitrate_					0					0			0	3		3			0					0			0					0					0			0					0
Eflornithine_hydrochloride_hydrate					0					0			0			0			0					0			0					0					0		1	1					0
EHop-016_					0				1	1			0			0			0					0			0					0					0			0					0
EHT_1864_2HCl					0					0			0			0			0					0			0					0		1			1			0					0	1
Elacridar_(GF120918)				2	2					0		1	1			0			0					0			0					0					0			0					0				1
Elesclomol_(STA-4783)					0					0			0			0			0				1	1			0					0					0			0				1	1				1
Ellagic_acid					0					0			0			0			0					0			0					0					0			0					0
Eltrombopag_					0					0			0			0			0	1				1			0					0					0			0	1				1
Elvitegravir_(GS-9137,_JTK-303)					0				1	1			0			0			0		1			1			0					0					0			0					0
Emodin					0					0			0	1		1			0					0			0					0					0			0					0
ENMD-2076					0					0			0			0			0					0			0					0				3	3			0					0				1
Enoxolone					0					0			0	2		2			0					0	1		1					0	1				1			0					0
Entecavir_Hydrate					0					0			0			0			0					0			0					0					0			0					0
Entinostat_(MS-275)				1	1					0			0			0			0	1				1			0					0					0			0					0
Entrectinib_(RXDX-101)					0					0			0			0			0					0			0					0					0			0					0
Enzastaurin_(LY317615)					0					0			0			0			0					0			0					0					0			0					0
Epalrestat					0					0			0			0			0					0			0					0					0			0					0	1
EPI-001					0					0			0			0			0					0			0					0				1	1			0					0
Epinephrine_bitartrate_	1			1	2	1				1			0			0			0					0			0					0					0			0					0
Epinephrine_HCl				1	1					0			0			0			0					0			0					0					0			0					0
Epirubicin_HCl					0					0			0			0			0				1	1			0					0				2	2			0					0
Epothilone_A			2		2					0			0			0			0		1			1			0					0					0			0					0
Epoxomicin				1	1					0			0			0		1	1					0			0					0				1	1			0				1	1
Eprazinone_2HCl					0					0			0			0			0					0		1	1					0					0			0					0
Eprosartan_Mesylate					0					0		1	1			0			0					0			0				1	1					0			0					0
Equol					0					0			0			0			0					0			0					0					0			0					0
Erastin					0				1	1			0			0			0					0			0					0					0			0					0
Erismodegib_(NVP-LDE225)					0					0			0			0			0					0			0					0					0			0					0
ERK5-IN-1					0					0			0			0			0					0			0					0					0			0					0
Erlotinib					0					0			0			0			0					0			0					0					0			0	1				1
Erlotinib_HCl_(OSI-744)					0					0			0			0			0					0	1		1		1			1					0			0					0
Escitalopram_Oxalate					0					0			0			0			0					0		1	1					0				1	1			0					0
Esomeprazole_sodium					0					0			0			0			0	1				1			0					0					0			0	1				1
Estradiol_Benzoate					0					0			0			0			0					0			0			1		1					0			0					0
Estradiol_valerate					0					0			0		1	1			0					0			0					0					0			0					0
Ethacridine_lactate_monohydrate			1		1					0			0			0			0					0			0					0					0			0					0
Ethamsylate				1	1					0			0			0			0					0			0					0					0			0					0
Ethosuximide					0					0			0			0			0					0		1	1					0					0			0					0
Etidronate_					0					0			0			0			0					0		1	1					0					0			0					0
Etizolam					0					0			0			0			0					0			0					0					0			0					0		1
Etonogestrel					0					0			0	1		1			0					0	1		1					0					0	1		1					0
Etoposide			1	1	1					0			0			0			0					0			0					0					0			0					0
ETP-46464					0					0			0			0			0					0			0					0					0			0					0
Etravirine_(TMC125)					0					0			0			0			0					0			0					0					0			0					0
EUK_134	1				1					0			0			0			0					0	1		1					0					0			0					0
Evacetrapib_(LY2484595)	1				1					0			0			0			0	2				2			0					0					0			0					0
Exemestane					0					0			0			0			0					0			0					0					0			0					0	1
Ezetimibe_					0					0			0			0			0					0			0					0					0			0					0
Fatostatin_HBr					0					0			0			0			0		1			1			0		1			1					0			0		1			1
FCCP					0					0			0	1		1			0	1				1			0					0					0			0					0
Fenbendazole_				1	1					0			0			0			0					0			0					0				1	1			0					0
Fenbufen					0					0			0	1		1			0					0			0					0					0			0					0
Fenofibrate_					0					0			0			0			0					0			0					0					0			0					0
Fenoldopam_mesylate					0					0			0			0			0		1			1	1		1					0					0			0					0
Ferrostatin-1_(Fer-1)					0					0			0			0			0					0			0					0					0			0					0
Fexofenadine_HCl					0					0			0	1		1			0					0			0					0					0			0					0
Fidaxomicin					0					0			0			0			0					0			0					0					0		1	1					0
FIIN-2					0					0			0			0			0					0			0					0					0			0					0
Finasteride					0					0			0			0			0					0			0					0					0	1		1					0
Fingolimod_(FTY720)_HCl					0					0			0			0			0	1				1			0	1				1					0	1		1	1				1
Flavopiridol_(Alvocidib)					0					0			0			0			0				1	1			0					0					0			0					0
Flavopiridol_HCl					0					0			0			0			0				1	1			0					0					0			0					0				1
Flavoxate_HCl					0		1			1			0			0			0					0			0					0					0			0					0		1
FLI-06				1	1					0			0			0			0					0			0					0			1	2	2			0					0
FLLL32					0					0			0			0			0					0			0					0					0			0					0
Floxuridine					0					0			0			0			0					0			0					0					0			0					0
Flubendazole				1	1					0			0			0			0					0			0					0					0			0					0
Fludarabine					0					0			0			0			0					0			0					0					0			0					0
Fludarabine_Phosphate					0					0			0			0			0		1			1			0					0					0			0					0
Flufenamic_acid					0					0			0			0			0					0			0					0					0			0					0
Flunixin_Meglumin					0					0			0			0			0					0			0					0					0			0					0
Fluocinolone_Acetonide					0					0			0			0			0					0			0					0					0			0					0
Fluocinonide_					0					0			0			0			0					0			0					0			1		1			0					0
Fluorometholone_Acetate					0					0			0			0			0					0			0					0					0			0					0
Fluorouracil_(5-Fluoracil,_5-FU)					0					0			0			0			0					0			0					0					0			0					0
Fluphenazine_dihydrochloride	1				1	1				1			0			0			0					0			0					0	1				1			0					0	1
Formestane					0					0			0			0			0					0			0					0					0			0					0
Formoterol_Hemifumarate	1				1					0			0			0			0					0			0					0					0			0					0	1
Fosaprepitant_dimeglumine_salt					0					0			0			0			0					0			0					0					0			0		1			1
Fosbretabulin_(Combretastatin_A4_Phosphate_(CA4P))_Disodium					0					0			0			0	1		1					0			0					0					0			0					0
Fosinopril_Sodium					0					0			0			0			0					0			0					0					0			0					0
Fostamatinib_(R788)				1	1					0			0			0			0					0			0			1		1					0			0					0
FPH1_(BRD-6125)		1			1					0			0			0			0					0			0					0		1			1		1	1					0
FPS-ZM1					0					0			0			0			0		1			1			0					0		1			1			0					0
FRAX597					0					0			0			0			0		1			1			0					0					0			0					0
FTI_277_HCl					0					0			0			0			0					0			0					0					0			0					0
Fudosteine					0					0			0			0			0					0			0					0					0			0					0
Fulvestrant					0					0			0			0			0					0			0					0					0			0	1				1
G-749					0					0			0			0			0					0			0					0					0			0					0
Galeterone					0					0			0	1		1			0	1				1	1		1					0					0			0	1				1
Gallic_acid				1	1				1	1			0			0			0					0			0				1	1					0			0					0
Gandotinib_(LY2784544)				1	1					0			0			0			0	1				1			0					0					0			0		1		1	2
Ganetespib_(STA-9090)					0					0			0			0			0					0			0	1				1					0			0					0
GDC-0623				1	1					0			0			0			0					0			0					0					0			0					0
GDC-0879					0					0			0			0			0					0			0			1		1					0			0					0
Gefitinib_(ZD1839)		1			1					0			0			0			0					0			0					0					0			0					0
Gemcitabine_				1	1					0			0			0			0		1			1			0				1	1					0			0					0
Gemcitabine_HCl					0					0			0			0			0					0			0					0					0			0				1	1
Genistein					0					0			0			0			0					0			0					0					0			0					0
Gestodene					0					0			0		1	1			0					0			0					0					0			0					0
Givinostat_(ITF2357)					0					0			0			0			0					0			0					0					0			0					0
GKT137831					0					0			0			0			0					0			0					0					0			0					0
Glipizide_					0					0			0			0			0					0			0					0					0			0					0	1
Glyburide_(Glibenclamide)					0					0			0			0			0					0			0					0	1				1			0					0
GlyH-101					0					0			0			0			0					0			0					0					0			0					0
GMX1778_(CHS828)					0					0			0			0			0					0			0					0					0			0					0
GNE-7915					0					0			0			0			0					0			0					0					0			0					0
GNF-5837					0					0			0			0			0	1				1			0					0					0			0					0
GNF-7				1	1					0			0			0			0					0			0					0					0		1	1					0
Go_6983					0					0			0			0			0					0			0					0					0			0					0
Go6976					0					0			0			0			0					0			0					0					0			0					0
Golgicide_A				1	1				1	1			0			0			0					0			0					0			1		1			0					0
Golvatinib_(E7050)	1				1					0			0			0			0	1				1			0					0					0			0					0
GSK1016790A					0					0			0			0			0					0			0					0					0			0					0
GSK1070916					0					0			0			0			0					0			0					0				1	1			0				1	1
GSK1324726A_(I-BET726)				1	1					0			0			0			0	1				1			0					0	1				1			0					0
GSK1838705A					0					0			0	1		1			0					0	1		1					0					0	1		1					0
GSK2292767					0					0			0			0			0					0			0					0					0			0					0
GSK2578215A					0					0			0			0			0					0			0					0					0			0				1	1
GSK2606414					0					0			0			0			0					0			0					0					0			0		1			1
GSK461364					0					0			0			0			0					0			0					0					0			0	1				1
GSK650394				1	1					0			0			0			0					0			0					0					0			0					0
Guanabenz_Acetate		1			1					0			0			0			0					0			0					0		1			1	1		1					0		1
GW0742					0					0			0			0			0					0			0					0					0			0					0
GW3965_HCl					0					0			0			0			0	1				1			0	1				1					0			0	1				1
GW441756					0					0			0			0			0		1			1			0					0					0			0		1			1
GW788388					0					0			0			0			0					0			0					0					0			0					0
GZD824_Dimesylate					0					0			0			0			0					0			0		1			1					0			0					0
HA14-1					0					0			0			0			0					0	1		1					0					0	1		1					0
Halobetasol_Propionate					0					0			0			0			0					0			0					0					0			0					0
Halofuginone				1	1				1	1			0			0		1	1				1	1			0					0	1			1	2	1		1				1	1		1
Haloperidol_					0					0			0			0			0					0			0					0					0			0					0
Hematoxylin					0					0			0			0			0					0			0					0	1				1			0					0
Hesperadin			1	2	2					0		1	1			0			0					0			0					0					0			0					0
Hesperetin					0					0			0	1		1			0					0			0					0					0			0					0
Hexylresorcinol					0					0			0			0			0	1				1			0					0					0			0	1				1
HMN-214				1	1					0			0			0			0					0			0					0					0			0				1	1
HO-3867					0					0			0			0			0					0			0					0					0			0					0
HPOB					0					0			0			0			0					0			0					0					0			0					0
HSP990 (NVP-HSP990)					0					0			0			0			0					0			0					0					0			0					0
HSP990_(NVP-HSP990)					0					0			0			0			0					0			0					0					0			0					0
HTH-01-015					0					0			0			0			0		1			1			0					0					0			0					0
Hydroquinone				1	1					0			0			0			0					0		1	1					0					0			0					0
Hydroxychloroquine_Sulfate					0					0			0			0			0	2	1			2			0					0					0			0					0
Ibandronate_sodium					0					0			0			0			0					0			0					0					0			0					0
I-BRD9					0					0			0			0			0					0			0					0					0			0					0				1
Ibrutinib_(PCI-32765)					0					0			0			0			0					0			0					0					0	1		1					0
Ibutilide_Fumarate					0					0			0			0			0					0			0					0					0			0					0
IC261					0					0			0			0			0	1				1			0					0					0	1		1					0
ICG-001					0					0			0			0			0					0			0					0					0			0					0
Icotinib					0					0			0			0			0					0			0					0	1				1			0					0	1
Idasanutlin_(RG-7388)					0					0			0			0			0					0			0					0					0			0					0
Idebenone					0					0			0			0			0		1			1			0					0					0			0		1			1
Idoxuridine					0					0			0			0			0					0			0					0					0			0					0
Ifenprodil_Tartrate					0	1				1			0			0			0					0			0					0	1				1			0					0
IKK-16_(IKK_Inhibitor_VII)					0					0		1	1			0			0					0	1		1					0					0	1		1					0
Imatinib_(STI571)					0					0			0			0			0					0			0					0	1				1		1	1					0
Imatinib_Mesylate_(STI571)					0					0			0			0			0					0			0					0					0			0					0
IMD_0354				1	1					0			0			0			0					0			0					0					0			0					0
IMR-1					0					0		1	1			0			0				1	1			0					0					0			0					0				1
Indole-3-carbinol	1				1					0			0			0			0					0			0					0					0			0					0
Indomethacin_					0					0			0			0			0					0		1	1					0					0			0					0
INH6					0					0			0			0			0	1				1			0					0					0			0					0
Iniparib_(BSI-201)					0					0			0			0			0					0			0					0					0			0	1				1
INK_128_(MLN0128)	1			1	2					0			0			0			0					0			0					0	1				1			0					0
INO-1001_(3-Aminobenzamide)					0					0			0			0			0					0			0					0					0			0	1				1
IOWH032					0					0			0			0			0	2				2	1		1					0					0			0	1				1
IOX2	1				1					0			0			0			0					0			0					0	1				1			0					0	1
IPA-3					0					0			0			0			0					0			0					0					0			0					0
Ipatasertib_(GDC-0068)					0					0			0			0			0					0			0					0					0			0					0
Irbesartan					0					0			0			0			0					0			0					0					0			0					0		1
Irinotecan_HCl_Trihydrate					0					0			0			0			0		2			2			0					0					0			0					0
Isoetharine_Mesylate				1	1					0			0			0			0		1			1			0					0				1	1			0					0
Isoliquiritigenin					0					0			0			0			0		1			1		1	1					0					0			0					0
Isosorbide_Mononitrate	1				1					0			0			0			0					0		1	1					0	1				1		1	1					0
Isoxazole_9_(ISX-9)					0					0			0			0			0					0			0					0					0			0					0
Ispinesib_(SB-715992)					0					0			0			0			0	2				2			0					0					0			0	1				1
Itopride_hydrochloride					0					0			0			0			0					0			0					0					0			0					0
Ivabradine_HCl					0					0			0			0			0					0			0					0					0	1		1					0
Ivacaftor_(VX-770)					0					0			0			0			0					0			0					0					0			0					0
Ivermectin					0					0			0			0			0	1				1			0					0					0			0	1				1
JIB-04	1				1					0			0			0			0					0			0					0	1				1	1		1	1				1
JNJ-26854165_(Serdemetan)					0					0			0			0			0					0			0					0				2	2			0					0	1			1
JNJ-7706621					0					0			0			0			0	1			1	2			0					0					0			0					0
JNK_Inhibitor_IX					0					0			0			0			0					0			0					0					0			0					0
JNK-IN-8				1	1	1				1			0			0			0					0			0					0	1				1	1		1					0
JTC-801					0					0			0			0			0					0			0					0					0			0	1				1
K03861					0		1			1			0			0			0					0			0					0					0			0				1	1
Ketoconazole					0					0			0			0			0					0			0					0					0			0					0
Ketotifen_Fumarate_					0					0			0			0			0					0			0					0					0			0					0
Kobe0065	1				1					0			0			0			0					0			0					0					0			0					0
KPT-276					0					0			0			0		1	1	1	1			1			0					0					0			0	1			1	2
K-Ras(G12C)_inhibitor_9					0					0			0			0			0					0			0					0					0			0					0
KRN_633					0					0			0			0			0					0			0					0					0			0					0
KU-0063794					0					0			0			0			0					0			0					0			1		1			0					0
KU-60019					0					0			0			0			0					0			0					0					0			0					0
KW-2449				1	1					0			0			0			0					0			0					0					0	1		1					0
KX2-391					0					0			0			0		1	1					0			0					0					0			0					0				1
KY02111					0					0			0			0			0					0			0					0					0			0				1	1
L-(+)-Rhamnose_Monohydrate	1				1					0			0			0			0					0			0					0					0			0					0
L755507					0					0			0			0			0					0			0					0					0			0					0
Labetalol_HCl	1				1	1				1			0			0			0					0			0					0					0			0					0
Lacidipine_					0					0		1	1			0			0					0			0					0					0			0					0
Lactulose_					0					0			0			0			0					0			0					0					0			0					0
L-Adrenaline				1	1					0			0			0			0					0			0					0					0			0					0
Lapatinib (GW-572016) Ditosylate					0					0			0			0			0					0			0					0					0			0					0
Lapatinib_(GW-572016)_Ditosylate			1		1			1		1	1		1			0			0					0			0	1				1					0			0					0
LB-100					0					0			0		1	1			0		1			1		1	1					0			1		1			0					0
LB42708				1	1					0			0			0			0					0			0					0					0	1		1				1	1
LDC000067					0					0			0			0			0					0			0					0					0			0				1	1
LDN-193189_HCl			1	1	1				1	1		1	1			0			0					0			0					0					0			0					0
LDN-214117					0					0			0			0			0		1			1			0					0					0		1	1					0
LDN-57444					0	1				1			0			0			0					0			0					0					0			0					0
Ledipasvir_(GS5885)					0					0			0			0			0	1				1			0					0					0			0					0
Lercanidipine_hydrochloride					0					0			0			0			0	1				1			0					0					0			0					0
Leucovorin_Calcium_Pentahydrate					0		1			1			0			0			0					0			0					0					0			0					0		1
Levobetaxolol_HCl		1			1					0		1	1			0			0					0		1	1					0					0			0					0
Levodropropizine					0					0			0		1	1			0					0			0					0					0			0					0
Levosimendan					0					0			0			0			0					0			0					0					0			0					0
Lexibulin_(CYT997)				1	1					0			0			0			0					0			0					0					0			0					0
Licochalcone_A					0					0			0			0			0	1				1	1		1					0					0			0					0
Licofelone					0					0			0			0			0					0			0		1			1					0			0					0
Linifanib_(ABT-869)					0					0			0			0			0				1	1			0					0					0			0					0
Linsitinib_(OSI-906)					0					0			0			0			0					0			0					0	2				2			0					0
Liothyronine_Sodium					0					0			0			0			0		1			1			0					0					0			0					0
LMK-235					0					0			0			0			0					0			0					0				2	2			0					0
L-NAME_HCl					0			1		1			0			0			0					0			0					0					0			0					0
Lomerizine_2HCl					0					0			0			0			0		1			1			0					0					0			0		1			1
Lomustine_					0					0			0			0			0					0			0					0					0			0					0
Loperamide_HCl	1				1					0			0			0			0					0			0					0					0			0					0
Lorcaserin_HCl					0					0			0			0			0					0			0			1		1					0			0					0
Lornoxicam					0				1	1			0			0			0					0			0					0					0			0					0
Lovastatin					0					0			0			0			0					0			0					0					0			0					0	1
Loxapine_Succinate					0					0			0			0			0					0			0					0					0		1	1					0
Loxoprofen					0					0			0	1		1			0					0	1		1					0					0	1		1					0
LRRK2-IN-1					0					0			0			0			0					0			0					0					0			0					0
Luminespib_(AUY-922,_NVP-AUY922)			1		1					0			0			0			0				1	1			0					0					0			0					0
Luteolin				1	1					0			0			0			0					0			0					0					0			0					0
LY2090314					0					0			0			0			0					0			0					0				1	1			0					0
LY2228820					0			1		1			0			0			0					0			0					0					0			0					0
LY2409881					0					0			0			0			0					0		1	1					0					0			0					0
LY2603618					0					0			0			0			0			1		1			0					0					0			0					0
LY2874455					0					0			0			0		1	1					0			0					0				1	1			0					0
LY3023414					0					0			0			0			0					0			0					0	1				1			0					0
M344				2	2					0			0			0			0	1				1			0					0					0			0					0
Manidipine_2HCl					0					0			0			0			0					0			0					0					0			0					0
Maraviroc					0					0			0			0			0					0			0					0					0			0					0		1
Masitinib_(AB1010)				1	1					0			0			0			0					0			0					0					0			0					0
MC1568					0					0			0			0			0					0			0					0					0			0					0
Mdivi-1	1				1					0			0			0			0					0			0					0	1				1			0					0
Mebendazole				1	1					0			0			0			0					0			0					0					0			0					0
Mechlorethamine_HCl					0					0	1		1			0			0					0		1	1					0					0			0					0
Meclizine_2HCl					0					0			0			0			0		1			1		1	1					0					0			0					0
Medroxyprogesterone_acetate					0					0			0			0			0					0			0					0					0			0					0
Mefenamic_Acid					0					0			0			0			0		1			1			0					0					0			0					0
Mefloquine_HCl					0					0			0			0			0					0			0					0				1	1			0					0
Megestrol_Acetate					0					0			0			0			0					0			0					0					0			0					0	1
Meglumine					0					0			0	1		1			0					0	1		1					0					0	1		1					0	1
Melatonin					0					0			0			0			0					0			0					0		1			1		1	1					0		1
Memantine_HCl					0	1				1			0			0			0					0			0					0					0			0					0
Menadione				2	2					0			0			0			0					0			0				1	1					0			0					0
Meprednisone					0					0			0			0			0					0			0					0					0			0					0
Mequinol					0					0			0			0			0					0			0				1	1					0			0					0
Mestranol					0					0			0			0			0					0			0					0					0			0					0
Methacycline_HCl					0					0			0			0			0					0			0					0					0			0					0		1
Methazolamide					0					0			0			0			0					0			0					0					0			0					0
Methyldopa_				1	1					0			0			0			0					0	1		1					0					0	1		1					0
Methylene_Blue					0					0			0			0			0					0			0					0					0			0					0
Methyl-Hesperidin					0					0			0			0			0		1			1			0					0					0			0		1			1
Methylprednisolone					0					0			0			0			0					0			0					0					0			0					0				1
Meticrane					0					0			0			0			0			1		1			0					0					0			0					0
Mevastatin			1		1					0			0			0			0					0			0					0					0			0					0	1
MG-132					0					0			0			0			0					0			0					0					0	1		1					0
MG149					0					0			0			0			0	1				1	1		1	1				1					0			0	1				1
MGCD-265					0					0			0			0			0					0			0					0					0			0					0
MI-136				1	1					0			0			0			0					0			0					0					0			0				1	1
MI-2_(MALT1_inhibitor)			1		1					0			0			0			0					0			0					0					0			0					0
MI-2_(Menin-MLL_Inhibitor)					0					0			0			0			0					0	1		1					0					0	1		1					0
MI-3_(Menin-MLL_Inhibitor)					0					0			0			0			0					0			0					0					0			0					0
MI-773_(SAR405838)			1		1					0			0			0			0					0			0					0				2	2			0				1	1
Miconazole_Nitrate					0					0			0			0			0					0			0					0					0			0					0
Mifepristone					0					0			0			0			0		2			2			0					0					0			0					0
Milciclib_(PHA-848125)					0					0			0			0			0					0			0					0					0			0				1	1
Milnacipran_HCl					0					0			0			0			0					0			0					0					0			0					0
Minocycline_HCl					0					0			0			0			0					0			0					0					0			0					0
Mirin					0					0			0			0			0					0			0					0					0			0					0
Mirtazapine					0					0			0	1		1			0					0	1		1					0					0	1		1					0
Mitomycin_C				1	1					0			0			0			0					0			0					0					0			0				1	1
Mitoxantrone					0					0			0			0			0				1	1			0					0				1	1			0					0
Mitoxantrone_2HCl			1		1				1	1			0			0		1	1	1				1	1		1					0					0	1		1	1			2	3
Mizoribine_					0					0			0			0			0	1				1			0	1				1					0			0	1				1
MK-1775					0					0			0			0			0	1				1			0					0					0			0					0
MK-2461					0					0			0			0			0					0		1	1					0					0			0					0
MK-5108_(VX-689)					0					0			0			0			0					0			0					0					0			0					0
MK-8745					0					0			0			0			0					0			0					0					0			0					0
MK-886_(L-663,536)					0					0			0			0			0	1				1			0	1				1					0			0	1				1
ML167					0					0			0			0			0					0			0					0					0			0					0	1
ML264					0					0			0			0			0					0			0					0					0			0					0
MLN0905				1	1					0			0			0			0		1			1			0					0					0			0					0
MLN9708			1		1					0			0			0			0					0			0					0				1	1			0					0
MNS_(3,4-Methylenedioxy-ß-nitrostyrene,_MDBN)				1	1					0			0			0			0					0			0					0					0			0					0
Mocetinostat_(MGCD0103)				1	1					0			0			0			0	1				1			0					0					0			0					0
Modafinil					0					0			0			0			0		1			1			0					0					0			0		1			1
Moexipril_HCl					0					0			0			0			0					0			0				1	1					0			0					0
Molsidomine					0					0			0			0			0					0	1		1					0					0	1		1					0
Momelotinib_(CYT387)				1	1					0			0			0			0		1			1			0					0					0		1	1					0
Mometasone_furoate					0					0			0			0			0		1			1		1	1					0					0			0					0
Monobenzone_					0					0			0			0			0					0			0					0					0			0					0
Monomethyl auristatin E (MMAE)					0					0			0			0			0					0			0					0					0			0					0
Monomethyl_auristatin_E_(MMAE)					0					0			0			0			0					0			0				1	1					0			0					0
Motolimod_(VTX-2337)	1				1					0			0			0			0					0			0					0	1				1			0					0
MPI-0479605			1		1					0			0			0			0					0			0					0					0			0					0
MS436					0					0			0			0			0	1				1			0					0					0			0		1			1
Mubritinib_(TAK_165)					0					0			0			0			0					0			0					0				1	1			0				1	1
Mycophenolate_Mofetil				2	2					0			0			0			0					0			0					0					0			0					0
Mycophenolic_acid				1	1					0			0			0			0					0			0					0					0			0					0
Myricetin					0				1	1			0			0			0					0			0					0					0			0					0
Myricitrin					0					0			0			0			0					0			0					0					0			0					0
Nabumetone					0					0			0		1	1			0					0			0					0					0			0					0
Nafamostat_Mesylate					0					0			0			0			0					0		1	1					0					0			0					0
Naftopidil_					0					0			0			0			0					0			0					0					0			0					0
Naftopidil_DiHCl					0					0			0			0			0					0			0					0					0			0					0	1
Nalidixic_acid_					0					0			0			0			0			1		1			0			1		1			1		1			0			1		1			1
Naloxone_HCl_Dihydrate					0					0			0			0			0					0		1	1					0					0		1	1					0
Napabucasin	1				1					0			0			0			0	1				1			0					0	1			1	2			0	1				1
Naphazoline_HCl_					0					0			0			0			0					0			0					0					0			0					0
Navitoclax (ABT-263)					0		1			1			0			0			0	1	1			1			0					0					0			0	1				1
Navitoclax_(ABT-263)					0					0			0			0			0					0			0					0					0			0				1	1
Nebivolol_					0					0			0			0			0					0			0					0					0			0					0
Nedaplatin_					0					0			0			0			0					0			0					0					0			0					0
Nefiracetam					0					0			0			0			0					0	1		1					0					0	1		1					0
Nelfinavir_Mesylate	1				1					0			0	1		1			0					0			0					0					0			0					0
Neratinib_(HKI-272)					0					0			0			0			0					0			0					0					0			0					0
Nexturastat_A				1	1					0			0			0			0					0			0					0					0			0					0
NH125					0					0			0			0			0					0			0					0					0			0		1			1
Nicotinic_Acid					0					0			0			0			0					0			0					0					0			0					0
Nifedipine					0					0			0			0			0		1			1			0					0					0			0		1			1
Nifuroxazide					0					0			0			0			0					0			0					0					0			0					0
Nilotinib_(AMN-107)					0					0			0			0			0		1			1			0					0					0			0		1			1
Nilvadipine					0					0			0			0			0					0			0					0					0			0					0
Nimesulide					0					0			0			0			0					0			0					0					0			0					0		1
Nintedanib_(BIBF_1120)					0			1		1	1		1			0			0				1	1			0					0					0		1	1					0	1
Nisoldipine_					0					0			0			0			0					0		1	1					0					0			0					0
Nitazoxanide				1	1					0			0			0			0					0			0					0					0			0					0
Nitenpyram	1				1					0			0			0			0					0			0					0	1				1			0					0	1
Nitrendipine					0					0			0			0			0					0			0					0					0			0					0
Nitrofurantoin					0					0			0			0			0					0			0					0					0			0	1				1
Nitroxoline					0					0			0			0			0					0			0					0				1	1			0	1				1
NMS-873					0					0			0			0			0					0			0					0					0			0		1			1
NMS-E973					0					0			0			0			0					0			0					0					0			0					0
NMS-P937_(NMS1286937)				1	1					0			0			0			0					0			0					0					0		1	1				1	1
Nocodazole					0					0			0			0			0					0			0					0					0			0				1	1
Noradrenaline_bitartrate_monohydrate				1	1					0			0			0			0					0			0					0					0			0					0
Norethindrone					0					0			0			0			0					0		1	1					0					0		1	1					0
Norfloxacin					0					0			0			0			0					0			0					0					0	1		1					0
Novobiocin_Sodium_					0					0			0	1		1			0					0	1		1					0					0	1		1					0
NSC_23766					0					0	1		1			0			0					0			0					0					0			0					0
NSC_319726					0					0			0			0			0					0			0					0					0			0					0
NSC348884					0					0			0			0			0	1				1	1		1	1				1					0			0	1				1
NSC59984					0					0			0			0			0					0			0					0					0			0					0
NSC697923					0					0			0			0		1	1					0			0					0					0			0					0
Nutlin-3			1	1	1		1			1			0			0			0					0			0					0					0	1		1				1	1
Nutlin-3a		1	2		3					0			0			0			0	1				1			0					0		1			1	1		1					0
Nutlin-3b					0					0			0			0			0				1	1			0					0					0			0					0
NVP-AEW541					0					0			0			0			0					0			0			1		1					0			0					0
NVP-BSK805_2HCl					0					0			0			0			0					0			0					0					0			0					0
NVP-BVU972					0					0			0			0			0					0			0					0					0		1	1					0
Obatoclax_Mesylate_(GX15-070)					0					0			0			0			0				1	1			0					0				2	2			0					0		1
OC000459					0					0			0			0			0					0			0					0					0			0					0
Odanacatib_(MK-0822)					0					0			0			0			0					0			0					0					0	1		1					0
Olmutinib_(HM61713,_BI_1482694)				1	1					0			0			0			0					0	1		1					0					0			0					0
Omipalisib_(GSK2126458,_GSK458)				1	1					0			0			0			0					0			0				1	1					0			0					0
ON123300				1	1					0			0			0			0					0			0					0					0			0					0
Onalespib (AT13387)					0					0			0			0			0					0			0					0					0			0					0
Onalespib_(AT13387)					0					0			0			0			0					0			0					0				1	1			0				1	1				1
Orantinib_(TSU-68,_SU6668)					0					0			0			0			0					0			0					0					0			0					0	1
Oridonin				1	1					0			0			0			0					0			0					0					0			0					0
Ornidazole					0					0			0			0			0					0			0					0					0			0					0
OSI-420					0					0			0			0			0					0	1		1					0					0			0	1				1
OSI-930				1	1					0			0			0			0					0			0			1		1					0			0					0
Osimertinib_(AZD9291)					0					0			0			0			0					0			0					0					0			0					0
Ospemifene					0					0			0			0			0		1			1			0		1			1					0			0		1			1
OSU-03012_(AR-12)					0					0			0			0			0					0			0					0				1	1			0					0
Otenabant_(CP-945598)_HCl					0					0			0			0			0		1			1			0					0					0			0		1			1
OTX015				1	1					0			0			0			0					0			0					0					0			0					0
Oxaliplatin				1	1					0			0			0			0					0			0					0					0			0					0
Oxethazaine					0					0			0			0			0		2			2			0					0					0			0					0
Oxfendazole					0					0			0			0			0					0			0					0					0			0				1	1
Oxybuprocaine_HCl					0					0			0			0			0		1			1			0					0					0			0					0
Oxybutynin_					0					0			0			0			0					0			0					0					0			0					0
Oxybutynin_chloride					0					0			0			0			0					0			0					0	1				1			0					0
Oxymetazoline_HCl					0					0		1	1			0			0					0			0					0					0			0					0
Oxytetracycline_Dihydrate					0					0			0	1		1			0					0	1		1					0					0	1		1					0
Ozagrel					0					0		1	1			0			0					0			0					0					0			0					0
Ozagrel_HCl					0					0			0			0			0					0			0					0					0			0					0	1
Ozanimod_(RPC1063)					0					0			0			0			0					0			0					0					0			0					0
P276-00					0					0			0			0			0				1	1			0					0					0			0					0
P5091_(P005091)					0					0			0			0			0	1			1	2			0					0					0			0					0
PAC-1			1		1					0			0			0			0					0			0					0					0			0					0
Paclitaxel				1	1					0			0			0			0					0			0					0				1	1			0					0
Pacritinib_(SB1518)				1	1					0			0			0			0					0			0					0					0			0					0
Palbociclib_(PD-0332991)_HCl					0					0			0			0			0					0			0					0					0			0					0
Palbociclib_(PD0332991)_Isethionate					0					0			0			0			0					0			0					0					0	1		1					0
Pamidronate_Disodium				2	2					0			0			0			0					0			0					0					0			0					0
Pancuronium_dibromide					0					0			0			0			0					0			0					0					0			0					0
Panobinostat_(LBH589)			1		1					0			0			0			0					0			0					0					0			0					0
Patupilone_(EPO906,_Epothilone_B)					0					0			0			0			0					0			0					0					0			0					0
Pazopanib_HCl_(GW786034_HCl)					0					0			0			0			0		1			1			0					0					0			0					0	1
PD0166285					0					0			0			0			0					0			0					0					0			0					0
PD173955				2	2					0			0			0			0		1			1			0					0					0			0					0
PD184352_(CI-1040)					0					0			0			0			0					0			0					0					0			0					0
PD318088				1	1					0			0			0			0					0			0					0					0			0					0
Pefloxacin_Mesylate_Dihydrate					0					0			0			0			0					0			0				1	1					0			0					0
Pelitinib_(EKB-569)				1	1					0			0			0			0	1				1			0					0					0			0					0
Pemetrexed_Disodium_Hydrate					0					0			0			0			0					0			0					0					0			0					0
Penciclovir					0					0			0			0			0					0			0					0					0			0					0
Pentamidine_isethionate					0					0			0			0			0					0		1	1					0					0			0					0
Pentoxyverine_Citrate					0					0			0			0			0					0			0					0					0			0					0
PF-03084014_(PF-3084014)					0					0			0			0			0					0			0					0					0		1	1					0
PF-3716556					0					0			0			0			0					0			0					0					0			0					0
PF-3758309					0					0			0			0		1	1	1				1			0	1				1				1	1			0	1				1
PF-3845					0					0			0			0			0					0			0					0					0			0					0
PF-431396					0					0			0			0			0					0			0					0				2	2			0					0
PF-4708671				1	1					0			0			0			0		1			1			0					0					0			0					0
PF-477736				1	1					0			0			0			0	2				2			0					0					0			0		1			1
PF-4989216					0					0			0	1		1			0					0			0					0					0			0				1	1	1
PF-5274857				1	1					0			0			0			0					0			0					0					0			0					0
PF-543	1				1					0			0			0			0					0			0					0					0			0					0
PF-562271					0					0			0			0			0					0			0					0				3	3			0					0
PF-562271_HCl				1	1					0			0			0			0					0			0					0					0			0					0
PF-573228					0					0			0			0			0		1			1		1	1					0					0			0					0
PF-8380					0					0			0			0			0					0		1	1					0					0			0					0
PFI-4					0					0			0			0			0					0			0					0				1	1			0					0
PFK15					0					0			0			0			0					0			0		1			1					0			0		1			1
PHA-767491					0					0			0			0			0					0			0					0					0			0					0
PHA-793887				1	1					0			0			0			0					0			0					0					0			0					0
Phenazopyridine_HCl					0					0			0			0			0					0		1	1					0					0			0					0
Phenformin_HCl					0					0			0	1		1			0					0			0				1	1					0			0				1	1
Phenoxybenzamine_HCl					0					0		1	1			0			0					0			0					0					0			0					0
Phentolamine_Mesylate					0				1	1			0	1		1			0					0			0					0					0			0					0
PI-103				1	1					0			0			0			0					0			0					0					0			0					0
PI-3065					0					0			0		1	1			0					0			0					0					0			0					0
Piceatannol					0					0			0			0			0					0			0					0					0			0					0
Picropodophyllin_(PPP)				1	1					0			0			0			0					0			0					0					0			0				1	1
Pidotimod					0					0			0	1		1			0					0	1		1					0					0	1		1					0
Pifithrin-µ				1	1	1			1	2		1	1			0			0					0	1		1					0					0			0					0
PIK-294					0					0			0			0			0					0		1	1					0					0			0					0
PIK-75_HCl					0					0			0			0			0					0			0					0				2	2			0				1	1
Pilaralisib_(XL147)					0					0			0			0			0					0			0					0					0	1		1					0	1
Pimasertib_(AS-703026)					0					0			0			0			0					0			0					0					0			0				1	1
Pimavanserin_				1	1					0			0			0			0					0			0					0					0			0					0
Pimozide					0					0			0			0			0					0			0					0					0			0				1	1
Pioglitazone_HCl	1				1	1				1			0			0			0					0			0					0					0			0					0	1
Pirarubicin			1	1	1					0			0			0			0	2				2			0					0					0			0	1		1		2
Pitavastatin_Calcium_					0					0			0			0			0		2			2			0					0					0			0		1			1
PJ34					0					0			0			0			0					0			0					0					0			0					0
Plerixafor_8HCl_(AMD3100_8HCl)					0					0			0			0			0		1			1			0					0					0			0					0
Plinabulin_(NPI-2358)					0					0			0			0			0					0			0					0					0			0					0
PluriSIn_#1_(NSC_14613)					0					0			0			0			0		1			1			0					0					0			0					0
PLX-4720					0					0			0			0		1	1					0			0					0					0			0					0
PLX7904					0					0			0			0			0					0			0					0					0			0					0
PND-1186_(VS-4718)					0					0			0			0			0					0			0					0					0			0					0
Polydatin					0					0			0			0			0					0			0					0					0			0				1	1
Pomalidomide					0					0			0			0			0					0			0					0					0			0					0
Ponesimod					0					0			0			0			0					0			0					0					0			0					0
Posaconazole					0					0			0			0			0					0			0					0					0			0					0
PP121				1	1					0			0			0			0					0			0					0					0			0					0
PP2					0					0			0			0			0					0			0					0				1	1			0					0
PR-619					0					0			0			0			0					0			0					0					0			0					0
Pracinostat_(SB939)				2	2					0			0			0			0	1				1			0					0	1			2	3			0					0
Pramipexole_2HCl_Monohydrate_					0					0			0	1		1			0					0			0					0					0			0	1				1		1
Pramoxine_HCl					0					0			0			0			0		2			2			0					0					0			0					0
Pranoprofen					0					0			0	1		1			0	1				1			0	1				1					0			0	1				1
Prazosin_HCl					0					0			0			0			0					0			0					0					0			0					0
Prednisolone_Acetate_		1			1					0			0			0			0					0			0					0					0		1	1					0		1
PRI-724					0					0			0			0			0					0			0					0					0			0					0
Primaquine_Diphosphate		1			1					0			0			0			0		1			1		1	1					0					0			0					0
Proadifen_HCl					0					0			0			0			0					0			0					0					0			0					0
Probucol					0					0			0			0			0					0			0					0					0		1	1					0
Procarbazine_HCl		1			1					0			0			0			0					0			0					0					0			0					0		1
Prochlorperazine_dimaleate_salt_					0					0			0			0			0					0			0					0	1				1			0					0
Procodazole					0					0			0	1		1			0					0	1		1					0					0	1		1					0
Proflavine_Hemisulfate					0				2	2		1	1			0		1	1	2				2			0					0				1	1			0				1	1				1
Proparacaine_HCl					0					0			0			0			0					0			0					0					0			0					0
PRT-060318_2HCl				1	1					0			0			0			0					0			0					0					0			0					0
PRT062607_(P505-15,_BIIB057)_HCl					0					0			0			0			0					0			0		1			1		1			1			0					0
PRX-08066_Maleic_acid					0					0			0			0			0					0		1	1					0					0			0					0
PTC-209					0					0			0			0			0					0			0					0					0			0					0
PTC-209_HBr				1	1					0			0			0			0					0			0					0					0			0					0
PU-H71			1		1					0			0			0			0					0			0					0		1			1			0					0
Puromycin_2HCl	1			2	3					0			0			0			0				1	1	1		1	1				1				1	1	2		2					0
Purvalanol_A					0					0			0			0			0					0			0					0					0			0					0
PX-12				1	1					0			0			0			0	1				1			0					0					0			0					0
QNZ_(EVP4593)					0					0			0			0			0					0			0					0				1	1			0					0	1
Quercetin					0					0			0			0			0		1			1			0					0					0			0					0
Quetiapine_Fumarate					0		1			1			0	1	1	1			0	1				1		1	1	1				1	1				1			0	1				1
Quinacrine_2HCl	1				1					0			0			0			0					0	1		1					0					0			0					0
Quinine_HCl_Dihydrate					0					0		1	1			0			0					0			0					0					0			0					0
Quisinostat_(JNJ-26481585)_2HCl			1		1					0			0			0			0					0			0					0				2	2			0					0
R406					0					0			0			0			0					0	1	1	1					0					0			0					0
R406_(free_base)					0					0			0			0			0					0		1	1				1	1					0			0					0
R547					0					0			0			0			0				1	1			0					0				1	1			0					0
R788_(Fostamatinib)_Disodium					0					0		1	1			0			0		1			1			0			1		1					0	1		1					0
RAF265_(CHIR-265)	1			1	2					0			0			0			0					0			0					0					0	1		1	1				1
Raloxifene_HCl					0					0			0	1		1			0					0			0					0					0			0					0
Rapamycin (Sirolimus)					0					0			0			0			0	2	1			2			0					0	1				1			0	1				1
Rebastinib_(DCC-2036)					0					0			0			0		1	1					0			0					0					0			0					0
Refametinib_(RDEA119,_Bay_86-9766)					0					0			0			0			0					0			0					0	1				1			0				1	1
Regorafenib_(BAY_73-4506)					0					0			0			0			0					0			0					0					0			0					0
RepSox					0					0	1		1			0			0					0			0					0					0			0					0	1
Retapamulin					0					0			0			0			0					0			0					0					0			0					0
Reversine				1	1					0			0			0			0	1			1	2			0					0				1	1			0					0
RG2833_(RGFP109)				1	1					0			0			0			0					0			0					0					0			0					0
RG-7112	1		2	1	3					0			0			0			0					0			0					0	1		1		2	1		1					0
RGD_(Arg-Gly-Asp)_Peptides					0					0			0			0			0		1			1			0					0					0			0		1			1
RI-1					0					0			0			0			0					0			0					0					0			0					0		1
Ribavirin_				1	1					0		1	1			0			0					0			0					0					0			0					0
Ribociclib_(LEE011)				1	1					0			0			0			0					0			0					0					0			0					0
Ricolinostat_(ACY-1215)_					0					0			0			0			0	1				1			0					0					0			0					0
Rifapentine_					0					0			0			0			0		1			1			0					0					0			0					0
Rigosertib_(ON-01910)					0					0			0			0			0					0			0					0					0			0				1	1
Rilpivirine					0					0			0			0			0					0			0					0					0			0		1			1
Riluzole					0					0			0			0			0					0		1	1					0					0			0					0
Rimonabant					0					0			0			0			0	1				1			0					0					0			0	1				1
RITA_(NSC_652287)	1				1	1				1			0			0			0					0	1		1					0					0	1		1					0
Ritonavir					0					0			0			0			0					0			0					0					0			0					0	1
Rivastigmine_Tartrate					0					0			0	1		1			0					0			0			1		1					0	1		1					0
Rizatriptan_Benzoate_					0					0			0			0			0					0			0					0					0			0		1			1
RKI-1447				1	1					0			0			0			0					0			0					0					0			0					0
RN486					0					0			0			0			0				1	1			0					0					0			0					0
Ro_31-8220_Mesylate					0					0			0			0			0					0			0					0					0			0					0
Ro3280					0					0			0			0			0	1	2			2			0					0					0			0					0
Ro-3306					0					0			0			0			0					0	1		1					0					0	1		1					0
Rociletinib_(CO-1686,_AVL-301)					0					0			0			0			0					0			0					0					0			0	1				1
Rocuronium_Bromide					0					0			0	1		1			0					0			0					0					0	1		1					0
Ropinirole_HCl					0		1			1			0			0			0					0			0					0					0			0					0
Rosiglitazone_					0					0			0		1	1			0					0			0					0	1				1			0					0		1
Rosiglitazone_HCl					0					0			0			0			0					0			0					0		1			1			0					0
Rosiglitazone_maleate					0					0			0			0			0					0			0					0					0			0					0
Rosuvastatin_Calcium					0					0			0			0			0					0			0					0					0			0					0
RSL3			1		1					0			0			0			0	1				1	1		1					0					0			0					0
Rucaparib_(AG-014699,PF-01367338)_phosphate					0					0			0			0			0					0			0					0		1			1			0					0		1
Rutaecarpine					0					0			0			0			0					0			0					0		1			1			0					0
Rutin					0					0			0			0			0					0			0					0					0			0					0
Ruxolitinib_(INCB018424)					0					0			0			0			0					0			0				1	1					0			0					0
RVX-208					0					0			0			0			0					0			0					0					0			0					0
S3I-201					0					0			0			0			0					0			0					0					0			0					0		1
Safinamide_Mesylate					0					0			0			0			0					0			0					0					0			0				1	1		1
Sal003					0					0			0			0			0					0			0					0					0			0					0
Salicylic_acid					0					0			0			0			0					0			0					0					0			0					0
Salmeterol_Xinafoate					0					0			0			0			0					0			0					0					0			0					0
Salubrinal					0					0			0			0			0					0			0					0					0			0	1				1
Sapitinib_(AZD8931)					0	1				1			0			0			0					0			0					0					0	1		1					0
Saracatinib (AZD0530)					0					0			0			0			0					0			0					0					0			0					0
Saracatinib_(AZD0530)			1		1					0	1		1			0			0					0			0					0	1				1			0					0	1
Sarafloxacin_HCl		1			1					0			0			0			0					0			0					0					0			0					0		1
Saxagliptin_hydrate					0					0			0			0			0					0			0					0					0			0					0
SB216763					0					0			0			0			0					0			0					0					0			0					0
SB225002					0					0			0			0			0					0			0					0	1				1			0					0
SB269970_HCl					0					0			0			0			0					0			0					0	1				1			0					0
SB-334867					0					0			0			0			0					0			0					0					0			0					0
SB366791					0					0			0			0			0					0			0					0					0			0					0
SB505124		1		1	2					0			0			0			0					0			0					0		1			1			0					0
SB525334					0					0			0			0			0					0			0					0					0			0	1				1
SB590885					0					0		1	1			0			0					0		1	1					0					0			0			1		1
SB705498					0					0			0			0			0					0			0					0					0			0					0
SB743921_HCl					0					0			0			0			0					0			0					0					0			0					0
SBI-0640756					0					0			0			0			0					0	1		1					0					0			0	1				1
SC1					0					0			0			0			0					0			0					0					0			0					0
SC144			1		1					0			0			0			0					0			0					0					0			0					0
SC75741	1				1					0			0			0			0					0			0					0					0			0					0
Schisandrin_B_(Sch_B)					0					0			0			0			0		1			1			0					0					0		1	1					0
Sclareol					0					0			0			0			0					0			0					0					0			0					0
Scopolamine_HBr					0	1				1			0			0			0					0			0					0	1				1			0					0
Scriptaid_					0					0			0			0			0		1			1			0					0					0		1	1					0
SD-208					0					0			0			0			0					0			0					0					0			0					0
Selinexor_(KPT-330)					0					0			0			0			0					0			0					0					0			0				1	1
Sertraline_HCl		2			2					0			0			0			0					0			0					0		1			1		1	1					0		1
Sesamin	1				1					0			0			0			0					0			0					0					0			0					0
SF1670					0					0			0			0			0					0			0					0					0			0		1			1
SGC707					0	1				1			0			0			0					0			0					0					0			0					0
SGI-1027					0				1	1			0			0			0		1			1			0				1	1					0			0		1			1
SGI-7079					0					0			0			0			0				1	1			0					0				2	2			0				1	1
SH-4-54				1	1					0			0			0			0					0			0					0					0			0					0
Sildenafil					0					0			0			0			0					0		1	1					0					0			0					0
Sildenafil_Citrate					0	1				1			0			0			0					0			0					0					0			0					0
Sildenafil_Mesylate	1		1		2			1		1	1		1			0	1		1			1		1			0					0	1				1	1		1					0
Silmitasertib_(CX-4945)	1				1					0			0			0			0	1				1			0					0					0			0	1				1
Simvastatin_					0					0			0			0			0	1				1			0					0					0			0					0
Sisomicin_sulfate					0					0			0			0			0					0			0					0			1		1			0					0
SKF96365					0					0			0			0			0					0			0		1			1					0	1	1	1					0
SKI_II					0					0			0			0			0	1				1			0					0					0			0		1			1
SMER28					0					0			0			0			0					0			0					0					0			0					0
Smoothened_Agonist_(SAG)_HCl					0					0			0			0			0					0			0					0					0			0					0
SN-38					0					0			0			0			0				1	1			0					0				1	1			0				1	1
SNS-032_(BMS-387032)					0				1	1			0			0			0					0			0					0				1	1			0					0
SNS-314 Mesylate					0					0			0			0			0					0			0					0					0			0					0
SNX-2112_(PF-04928473)					0					0			0			0			0					0			0					0					0			0					0
Sodium_4-aminohippurate_Hydrate					0					0			0			0			0					0			0					0					0			0					0
Sodium_4-Aminosalicylate		1			1					0			0			0			0					0			0					0		1			1			0					0
Sodium_Gluconate					0					0			0			0			0					0			0					0			1		1			0					0
Sodium_orthovanadate	1				1					0			0			0			0		1			1			0		2			2	1				1	1		1		1			1
Sofosbuvir_(PSI-7977,_GS-7977)					0					0			0			0			0					0			0					0					0		1	1					0
Sotrastaurin					0					0			0			0			0					0			0					0	1				1			0					0
SP2509				1	1					0			0			0			0					0			0					0					0			0					0
SP600125					0					0			0			0			0					0			0					0					0			0					0
Spautin-1					0					0			0			0			0					0			0					0				1	1			0				1	1
Spectinomycin_2HCl					0					0			0			0			0					0			0					0					0			0					0
Spironolactone					0					0			0			0			0					0			0					0					0			0					0
S-Ruxolitinib_(INCB018424)					0					0			0			0			0					0			0				1	1					0			0					0
SSR128129E	1				1					0			0			0			0					0			0					0	1				1			0					0
Stattic				1	1					0			0			0		1	1	1				1			0					0					0			0					0
StemRegenin_1_(SR1)					0					0			0			0			0	1				1			0	1				1					0			0	1				1
STF-118804			1	1	1			1		1			0			0			0					0			0					0				1	1			0					0
STF-31					0					0			0			0			0					0			0					0					0			0				1	1
SU11274					0					0			0			0			0		1			1			0					0					0			0					0
Sulbactam_sodium_					0					0			0			0			0					0			0					0			1		1			0					0
Sulconazole_Nitrate					0		1			1			0	1		1			0					0			0		1			1					0			0					0
Sulfamethizole_				1	1					0			0			0			0					0			0					0					0			0					0
Sulisobenzone					0					0			0			0			0					0			0					0					0		1	1					0
Sulpiride					0					0			0			0			0					0			0					0					0			0					0	1
Sunitinib				1	1					0			0			0			0					0			0					0					0			0					0
Sunitinib_Malate					0					0			0			0			0					0			0					0					0			0					0
T0070907					0					0			0			0			0					0			0					0				2	2			0					0
Tacedinaline_(CI994)					0					0			0			0			0					0			0					0	1				1			0					0
Tacrolimus_(FK506)					0					0			0			0			0					0			0					0					0			0					0
TAE226_(NVP-TAE226)					0					0			0			0			0		1			1			0					0				1	1	1		1				1	1
TAI-1					0					0			0			0			0					0			0					0					0			0					0
TAK-715					0					0			0			0			0	1				1			0	1				1					0			0					0
TAK-733				1	1					0			0			0			0					0			0					0					0			0				1	1
Taladegib_(LY2940680)					0					0			0			0			0					0		1	1					0					0			0					0
Tamibarotene					0					0			0			0			0					0			0					0					0			0					0
Tanespimycin (17-AAG)					0					0			0			0			0					0			0					0					0			0					0
Tanespimycin_(17-AAG)				1	1					0		1	1			0			0					0			0					0					0			0					0				1
Tangeretin					0					0		1	1			0			0					0			0					0					0			0					0
Tanshinone_I				1	1					0			0			0			0					0			0					0					0			0					0
Tanshinone_IIA	1		2	1	3					0			0	1		1			0					0			0					0					0	1		1					0
Tasquinimod					0					0			0			0			0					0			0					0					0			0		1			1
TCS_359					0					0			0			0			0					0			0					0					0			0				1	1
TDZD-8				1	1				2	2			0			0		1	1				1	1		1	1					0					0		1	1					0
Tebipenem_Pivoxil					0					0			0			0			0					0			0					0					0			0				1	1
Telaprevir_(VX-950)					0					0			0			0			0					0		1	1					0					0			0					0
Telotristat_Etiprate_(LX_1606_Hippurate)					0				1	1			0			0			0					0			0					0					0			0					0
Temsirolimus (CCI-779, NSC 683864)					0					0			0			0			0					0	1		1					0					0			0					0
Temsirolimus_(CCI-779,_NSC_683864)		1			1					0			0			0			0					0			0					0					0			0					0
Teniposide_				2	2					0			0			0			0	1	1			1			0					0					0			0					0
Tenofovir_Alafenamide_(GS-7340)					0					0			0			0			0					0			0					0					0			0					0
Tenovin-1					0					0			0			0			0					0			0					0					0			0					0
Tepotinib_(EMD_1214063)					0					0			0			0			0	1				1			0					0					0			0					0
Terbinafine_					0					0			0			0			0		1			1		1	1					0					0			0		1			1
Terbinafine_HCl_					0					0			0			0			0		1			1			0		1			1					0			0		1			1
Teriflunomide					0					0			0			0			0		1			1			0					0					0			0					0
Tetracaine_HCl_					0					0			0			0			0					0			0					0					0			0					0
TG101209					0					0			0			0			0					0			0					0					0			0					0
TGX-221					0					0			0			0			0					0			0					0					0			0					0
TH-302				1	1					0			0			0			0					0			0					0					0		1	1					0
Thiamphenicol		1			1					0			0			0			0					0			0					0		1	1		2			0					0		1
Thioridazine_HCl					0					0			0			0			0		1			1			0		1			1					0			0		1			1
TIC10					0					0			0			0			0					0			0					0				1	1			0					0
Ticagrelor					0					0			0			0			0					0			0					0					0		1	1					0
Ticlopidine_HCl					0		1			1			0			0			0					0			0					0					0			0					0
Tie2_kinase_inhibitor				1	1					0			0			0			0					0			0					0					0			0					0
Timolol_Maleate					0					0			0			0			0	1				1			0	1				1					0			0	1	1			1
Tiopronin_				1	1					0			0			0			0					0			0					0					0			0					0	1
Tipifarnib_					0					0			0			0			0					0			0					0					0			0					0
Tivantinib_(ARQ_197)					0					0			0			0			0					0			0					0					0			0					0
Tolazoline_HCl					0					0			0			0			0					0		1	1					0					0		1	1					0
Tolfenamic_Acid					0					0			0			0			0					0		1	1					0					0			0					0
Topotecan_HCl				1	1					0			0			0			0				1	1			0					0					0	1		1					0
Torcetrapib					0					0			0			0			0					0			0					0					0		1	1					0
Toremifene_Citrate					0					0			0			0			0		1			1			0		1			1					0			0		1			1
Torin_2					0					0			0			0		1	1					0			0				1	1					0			0				2	2
Torkinib_(PP242)				1	1					0			0			0			0	1				1			0					0					0			0					0
Tozasertib (VX-680, MK-0457)					0					0			0			0			0					0			0					0					0			0					0
Tozasertib_(VX-680,_MK-0457)					0					0			0			0			0					0			0					0					0			0					0
Trametinib_(GSK1120212)				1	1					0			0			0			0					0			0					0					0			0				1	1
Tranilast					0					0			0			0			0					0			0					0					0			0					0
Tretinoin					0					0			0		1	1			0		2			2			0					0					0			0					0
Triamcinolone_Acetonide					0					0			0			0			0					0			0					0					0			0					0
Triamterene		1			1					0			0			0			0					0			0					0					0			0					0
Trichostatin_A_(TSA)			1		1					0			0			0			0					0			0					0					0			0		1			1
Triciribine					0					0			0			0			0					0			0					0					0			0					0
Triclabendazole					0					0			0			0			0	1				1			0					0					0			0					0
Trifluoperazine_2HCl					0					0			0	1		1			0					0			0					0	1				1			0					0	1
Trifluridine_				1	1					0			0			0			0	1	2			2			0					0					0			0					0
Trilostane					0					0			0			0			0			1		1			0					0			1		1			0			1		1			1
Trimebutine					0					0			0			0			0		1			1			0				1	1					0			0					0
Trimetazidine_dihydrochloride					0					0			0			0			0					0		1	1					0					0		1	1					0
Triptolide_(PG490)					0					0			0			0			0					0			0					0					0			0					0
TRx0237_(LMTX)_mesylate				1	1				1	1			0			0			0					0			0			1	1	1				2	2			0				1	1				1
TTNPB_(Arotinoid_Acid)					0	1				1			0	1		1			0	1				1	1		1					0					0			0					0	1
Tubercidin					0					0			0			0			0					0			0					0					0			0					0				1
Turofexorate_Isopropyl_(XL335)					0					0			0			0			0					0			0					0					0			0					0
TW-37					0					0			0			0			0					0			0					0					0			0					0
Tylosin_tartrate					0					0			0			0			0					0			0					0					0			0					0
Tyrphostin_9_					0					0			0			0			0					0			0					0					0			0				1	1
Tyrphostin_AG_879				1	1					0			0			0			0					0	1		1					0					0			0					0
U-104					0					0			0			0			0					0			0					0					0			0					0
U73122					0		1			1			0			0			0					0			0					0					0			0				1	1
UK_383367					0					0			0			0			0					0			0					0					0			0					0
Ulipristal					0					0			0			0			0					0		1	1					0					0			0					0
UM171					0					0			0			0			0					0			0					0					0			0					0
UM729				1	1					0			0			0			0					0			0					0					0			0					0
UMI-77				2	2					0			0			0			0					0			0					0				1	1			0					0
UNC0379					0					0			0			0			0					0			0					0					0			0				1	1
UNC1999	1				1					0			0			0			0					0			0					0					0			0					0
UNC2025					0					0			0			0			0					0			0					0					0			0					0
UNC2881					0					0		1	1			0			0					0			0					0					0			0					0
Uracil					0					0		1	1			0			0					0			0					0					0			0					0
Urethane					0					0			0			0			0					0			0					0					0			0					0
Uridine					0					0			0	1		1			0					0			0					0					0			0					0
URMC-099	1				1					0			0			0			0					0	1		1					0	1				1	2		2					0
Vacquinol-1					0					0			0			0			0					0			0					0					0			0					0
Valganciclovir_HCl					0					0			0			0			0					0		1	1					0					0			0					0
Valnemulin_HCl					0					0			0			0			0					0			0					0					0			0					0
Valproic_acid_sodium_salt_(Sodium_valproate)					0					0			0			0			0					0			0					0					0		1	1					0
Vandetanib_(ZD6474)					0					0	1		1			0			0		1			1			0		1			1					0			0					0	1
Vanillylacetone					0					0		1	1			0			0					0			0					0					0			0					0
Varlitinib					0		1			1			0			0			0					0			0					0					0			0					0
VE-821					0					0			0			0			0		1			1			0					0					0			0					0
VE-822					0					0			0			0			0			1		1			0					0					0			0					0
Vemurafenib_(PLX4032,_RG7204)					0					0			0			0			0					0			0			1		1				1	1			0					0
Venetoclax_(ABT-199,_GDC-0199)					0					0			0			0			0					0			0					0				1	1			0				1	1
VER155008					0					0			0			0			0					0			0					0					0			0					0
VER-49009					0					0			0			0			0					0			0				1	1					0			0					0
VER-50589			1	1	1					0	1		1			0			0					0			0		1		1	2					0			0				1	1
Vidarabine_					0					0			0			0			0		1			1			0					0					0			0					0
Vidofludimus					0					0			0			0			0					0			0					0				1	1			0					0
Vilazodone_HCl					0	1				1			0			0			0					0			0					0					0			0					0
Vinblastine_sulfate					0					0			0			0			0					0			0					0					0			0				1	1
Vincristine_sulfate				1	1					0			0			0			0					0			0					0					0			0				1	1
Vinorelbine_Tartrate				1	1					0			0			0			0		1			1			0					0					0			0		1			1				1
Vismodegib_(GDC-0449)					0					0			0			0			0		1			1			0		1			1					0			0		2			2
Vitamin_D3_		1			1					0			0			0			0					0			0					0					0			0		1			1
Volasertib_(BI_6727)					0					0			0			0			0					0			0					0					0			0					0
Vorapaxar					0					0			0			0			0		1			1			0					0					0			0					0
Vortioxetine_(Lu_AA21004)_HBr				1	1					0			0			0			0					0			0		1			1					0		1	1					0
Voxtalisib_(SAR245409,_XL765)_Analogue					0					0			0			0			0	1				1	1		1		1			1					0			0					0
Voxtalisib_(XL765,_SAR245409)					0					0			0			0			0					0	1		1			1		1					0			0				1	1	1
VPS34-IN1					0					0			0			0			0	1				1			0					0					0			0		1			1
VR23				1	1					0			0			0			0					0			0					0				1	1			0					0
VS-5584_(SB2343)					0					0			0			0			0	1				1			0	1				1					0			0	1				1
VU_0364770					0					0			0			0			0				1	1			0					0				1	1			0				1	1				1
VUF_10166					0					0			0			0			0					0			0					0					0		1	1					0
VX-11e_					0					0			0			0			0					0			0					0					0	1		1					0
VX-702				1	1					0			0			0		1	1					0			0					0					0			0					0
VX-809_(Lumacaftor)					0					0			0			0			0					0		1	1					0					0			0					0
WAY-100635_Maleate					0					0			0			0			0					0			0					0		1			1			0					0		1
WAY-600					0					0			0			0			0					0			0					0				2	2			0					0
WH-4-023					0					0			0			0			0					0			0					0					0			0					0	1
WHI-P154					0	1				1			0			0			0					0			0					0					0	1		1					0
Wnt_agonist_1					0					0			0			0			0	1				1			0					0					0			0					0
WP1066				1	1				1	1			0			0			0					0	1		1					0				1	1			0					0
WS3			1		1					0	1		1			0			0					0			0					0					0			0					0
WS6					0					0		1	1			0			0					0			0					0					0			0					0
WYE-125132_(WYE-132)				1	1					0			0			0			0					0			0					0					0			0					0
WYE-354					0					0			0	1		1			0					0			0					0					0			0					0
WZ4002					0					0			0			0			0					0			0					0					0			0					0
WZ4003					0					0	1		1			0			0					0			0					0					0			0					0
Xanthohumol					0					0			0			0			0					0			0					0					0			0					0
XAV-939					0					0			0			0			0					0			0					0					0			0					0
XL888				2	2					0		1	1			0			0					0			0					0				1	1			0					0
XMD8-92					0					0			0			0			0					0			0					0					0			0					0
Y-27632_2HCl					0					0			0			0			0					0			0					0					0			0	1				1
Y-320					0					0			0			0			0					0			0					0					0			0					0
YK-4-279					0					0			0			0			0					0			0					0					0			0					0
YM155 (Sepantronium Bromide)					0					0			0			0			0					0			0					0					0			0					0
YM155_(Sepantronium_Bromide)					0					0			0			0			0					0			0					0					0			0					0
Zafirlukast_					0					0			0			0			0					0			0					0					0			0					0
Zalcitabine_					0					0			0			0			0					0			0					0					0			0					0
Zaltoprofen					0	1				1			0			0			0					0			0					0					0			0					0
Z-FA-FMK				1	1					0		1	1			0			0					0			0					0				1	1			0					0
Zinc_Pyrithione					0					0			0			0			0					0			0			1		1					0			0					0
ZM_39923_HCl					0					0			0			0			0					0			0					0					0			0					0
ZM241385					0					0			0			0			0					0			0					0					0			0					0
Zolpidem			1		1			1		1	1		1			0	1		1			1		1			0					0					0			0					0
[truncated: 27 more columns]
