# Supplementary material for: An isogenic cell line panel for sequence-based screening of targeted anticancer drugs
Source: iScience. 2022 May 23;25(6):104437. doi: 10.1016/j.isci.2022.104437 (PMC9184558; doi:10.1016/j.isci.2022.104437)
Supplement: Table S11. Downsampling of screen data, related to STAR Methods [file mmc12.xlsx]

## Sheet: Sheet1
Table S11 - Downsampling of Screen Data. Related to STAR Methods.
	RPE 50% Downsample			RPE 80% Downsample			RPE 90% Downsample					MCF10A 50% Downsample			MCF10A 80% Downsample			MCF10A 90% Downsample
	count	count if <-1.5	Fraction meeting hit criteria	count	count if <-1.5	Fraction meeting hit criteria	count	count if <-1.5	Fraction meeting hit criteria			count	count if <-1.5	Fraction meeting hit criteria	count	count if <-1.5	Fraction meeting hit criteria	count	count if <-1.5	Fraction meeting hit criteria
RPE1_APC_3-gRNA2	372	345	0.927419	372	366	0.983871	372	372	1		MCF10A_APC_5_gRNA6	396	10	0.0252525	396	93	0.234848	396	145	0.366162
RPE1_APC_842_gRNA12	372	289	0.776882	372	365	0.981183	372	366	0.983871		MCF10A_APC_7_gRNA26	396	307	0.775253	396	385	0.972222	396	390	0.984848
RPE1_APC_843_gRNA8	372	318	0.854839	372	370	0.994624	372	372	1		MCF10A_ARID1A_B4_gRNA13	396	0	0	396	8	0.020202	396	26	0.0656566
RPE1_ARID1A_1.C7-gRNA3	372	336	0.903226	372	366	0.983871	372	370	0.994624		MCF10A_ARID1A_C11_SC1_gRNA235	396	146	0.368687	396	333	0.840909	396	348	0.878788
RPE1_ARID1A_D5-gRNA1&3&4	372	193	0.518817	372	317	0.852151	372	326	0.876344		MCF10A_ATRX_718_gRNA10	396	69	0.174242	396	251	0.633838	396	302	0.762626
RPE1_ATM_303-gRNA2	372	102	0.274194	372	269	0.723118	372	289	0.776882		MCF10A_ATRX_722_gRNA10	396	32	0.0808081	396	100	0.252525	396	122	0.308081
RPE1_ATM_304-gRNA6	372	149	0.400538	372	322	0.865591	372	347	0.932796		MCF10A_ATRX_734_gRNA9 or 12	396	17	0.0429293	396	84	0.212121	396	123	0.310606
RPE1_ATM_306-gRNA2	372	266	0.715054	372	339	0.91129	372	342	0.919355		MCF10A_CDKN2C_161_gRNA1	396	142	0.358586	396	323	0.815657	396	376	0.949495
RPE1_BRCA2_C11-gRNA1&2&6	372	274	0.736559	372	360	0.967742	372	366	0.983871		MCF10A_CDKN2C_163_gRNA6	396	141	0.356061	396	318	0.80303	396	374	0.944444
RPE1_CDKN2A_7-gRNA3	372	364	0.978495	372	371	0.997312	372	372	1		MCF10A_DAXX_704_gRNA5	396	138	0.348485	396	331	0.835859	396	360	0.909091
RPE1_CDKN2C_241-gRNA2	372	79	0.212366	372	227	0.610215	372	274	0.736559		MCF10A_EZH2_10B4_gRNA5	396	60	0.151515	396	238	0.60101	396	295	0.744949
RPE1_CDKN2C_242-gRNA2	372	280	0.752688	372	354	0.951613	372	361	0.97043		MCF10A_EZH2_19_gRNA4	396	222	0.560606	396	370	0.934343	396	395	0.997475
RPE1_EZH2_2-gRNA4	372	270	0.725806	372	337	0.905914	372	342	0.919355		MCF10A_FBXW7_872_gRNA4	396	264	0.666667	396	380	0.959596	396	390	0.984848
RPE1_EZH2_A1-gRNA2	372	16	0.0430108	372	35	0.094086	372	45	0.120968		MCF10A_FBXW7_875_gRNA4	396	3	0.00757576	396	78	0.19697	396	152	0.383838
RPE1_EZH2_A4-gRNA5&6	372	89	0.239247	372	234	0.629032	372	278	0.747312		MCF10A_MLH1_1_gRNA1	396	193	0.487374	396	347	0.876263	396	372	0.939394
RPE1_FBXW7_860-gRNA2	372	307	0.825269	372	359	0.965054	372	365	0.981183		MCF10A_MLH1_4_gRNA4	396	258	0.651515	396	385	0.972222	396	395	0.997475
RPE1_FBXW7_861-gRNA4	372	343	0.922043	372	371	0.997312	372	372	1		MCF10A_MLL2_15_gRNA2	396	223	0.563131	396	371	0.936869	396	383	0.967172
RPE1_FBXW7_866-gRNA3	372	339	0.91129	372	354	0.951613	372	354	0.951613		MCF10A_MLL2_7_gRNA12	396	252	0.636364	396	381	0.962121	396	396	1
RPE1_MLL2_5-gRNA1	372	333	0.895161	372	365	0.981183	372	368	0.989247		MCF10A_MSH2_104_gRNA4	396	31	0.0782828	396	200	0.505051	396	286	0.722222
RPE1_MLL2_8-gRNA6	372	315	0.846774	372	370	0.994624	372	372	1		MCF10A_MSH2_173_gRNA4	396	123	0.310606	396	294	0.742424	396	332	0.838384
RPE1_MSH2_393_gRNA5	372	146	0.392473	372	278	0.747312	372	298	0.801075		MCF10A_MSH6_54_gRNA1	396	261	0.659091	396	382	0.964646	396	390	0.984848
RPE1_MSH2_401-gRNA4	372	264	0.709677	372	336	0.903226	372	336	0.903226		MCF10A_MTAP_15_gRNA3	396	258	0.651515	396	383	0.967172	396	389	0.982323
RPE1_MSH6_266-gRNA5	372	340	0.913978	372	367	0.986559	372	369	0.991935		MCF10A_MTAP_8_gRNA1	396	266	0.671717	396	385	0.972222	396	390	0.984848
RPE1_MSH6_269-gRNA4	372	291	0.782258	372	337	0.905914	372	351	0.943548		MCF10A_NF1_1_gRNA23	396	140	0.353535	396	349	0.881313	396	368	0.929293
RPE1_MTAP_5-gRNA1&6	372	296	0.795699	372	354	0.951613	372	354	0.951613		MCF10A_NF1_7B2_gRNA4	396	178	0.449495	396	338	0.853535	396	358	0.90404
RPE1_MTAP_6-gRNA3	372	260	0.698925	372	352	0.946237	372	360	0.967742		MCF10A_NF1_B4_gRNA4	396	181	0.457071	396	356	0.89899	396	388	0.979798
RPE1_MTAP_7-gRNA3	372	349	0.938172	372	372	1	372	372	1		MCF10A_NOTCH1_1_gRNA1	396	5	0.0126263	396	42	0.106061	396	74	0.186869
RPE1_NF1_7-gRNA1	372	287	0.771505	372	372	1	372	372	1		MCF10A_NOTCH1_14_gRNA1	396	277	0.699495	396	390	0.984848	396	396	1
RPE1_NOTCH1_2-gRNA4	372	320	0.860215	372	372	1	372	372	1		MCF10A_PTCH1_2_gRNA5	396	160	0.40404	396	348	0.878788	396	366	0.924242
RPE1_NOTCH1_B6-gRNA2	372	350	0.94086	372	371	0.997312	372	372	1		MCF10A_PTCH1_5_gRNA26	396	212	0.535354	396	370	0.934343	396	396	1
RPE1_PTCH1_3-gRNA2&5	372	343	0.922043	372	366	0.983871	372	372	1		MCF10A_PTEN_1_gRNA4	396	208	0.525253	396	373	0.941919	396	384	0.969697
RPE1_PTCH1_6-gRNA5	372	315	0.846774	372	371	0.997312	372	372	1		MCF10A_STAG2_9_gRNA2	396	0	0	396	10	0.0252525	396	41	0.103535
RPE1_PTEN_2-gRNA4	372	257	0.69086	372	366	0.983871	372	372	1		MCF10A_STAG2_A4_gRNA1	396	117	0.295455	396	308	0.777778	396	363	0.916667
RPE1_PTEN_8-gRNA3&6	372	326	0.876344	372	372	1	372	372	1		MCF10A_TET2_B3_gRNA35	396	222	0.560606	396	390	0.984848	396	396	1
RPE1_STAG2_2-gRNA1	372	308	0.827957	372	360	0.967742	372	360	0.967742		MCF10A_TET2_E3_gRNA4	396	248	0.626263	396	378	0.954545	396	378	0.954545
RPE1_STAG2_5-gRNA2	372	328	0.88172	372	372	1	372	372	1		MCF10A_TET2_E7_gRNA2456	396	0	0	396	23	0.0580808	396	49	0.123737
RPE1_STAG2_6-gRNA2	372	346	0.930108	372	360	0.967742	372	360	0.967742		MCF10A_TP53_137_gRNA5	396	234	0.590909	396	382	0.964646	396	384	0.969697
RPE1_STAG2_8-gRNA1&5	372	344	0.924731	372	372	1	372	372	1		MCF10A_TP53_142_gRNA6	396	120	0.30303	396	360	0.909091	396	388	0.979798
RPE1_TET2_C9-gRNA1	372	370	0.994624	372	372	1	372	372	1			15048	5718		15048	10837		15048	11860
RPE1_TET2_D2-gRNA4&6	372	319	0.857527	372	364	0.978495	372	366	0.983871				0.379984			0.720162			0.788145
RPE1_TET2_E7-gRNA3&5	372	330	0.887097	372	365	0.981183	372	366	0.983871
RPE1_TP53_221-gRNA5	372	285	0.766129	372	364	0.978495	372	370	0.994624
RPE1_TP53_223-gRNA4	372	250	0.672043	372	346	0.930108	372	360	0.967742
	15996	12031		15996	14712		15996	14995
		0.752126			0.91973			0.937422
