# Supplementary material for: An isogenic cell line panel for sequence-based screening of targeted anticancer drugs
Source: iScience. 2022 May 23;25(6):104437. doi: 10.1016/j.isci.2022.104437 (PMC9184558; doi:10.1016/j.isci.2022.104437)
Supplement: Table S12. Antibodies used for validation, related to STAR Methods [file mmc13.xlsx]

## Sheet: Sheet1
Table S12 - Antibodies Used for Validation. Related to STAR Methods.
Protein	Protein Verification Method	Antibody Supplier	Antibody Product #	Primary Concentration	Notes	RRID
ATM	Western	Abcam	ab199726	1:2000		AB_2722615
CDKN2A	Western	Bethyl	A301-267A	1:500		AB_890617
CDKN2C	Western	Abcam	ab192239	1:500		None
EZH2	Western	Cell Signaling Technology	5246S	1:500		AB_10694683
FBXW7	Western	Bethyl	A301-721A	1:1000		AB_1210898
MTAP	Western	Cell Signaling Technology	4158S	1:1000		AB_1904054
NOTCH1	Western	Cell Signaling Technology	4380S	1:500		AB_10691684
PTEN	Western	Cell Signaling Technology	9188S	1:1000		AB_2253290
STAG2	Western	Cell Signaling Technology	5882S	1:1000		AB_10834529
β-Catenin	Immunohistochemistry	Cell Signaling Technology	8814S	1:600	*Detects defective APC signaling	AB_11127203
ARID1A	Immunohistochemistry	Abcam	ab182560	1:2000		None
ATM	Immunohistochemistry	Abcam	ab32420	1:100		AB_725574
ATRX	Immunohistochemistry	Sigma Aldrich	HPA001906-100UL	1:250		AB_1078249
DAXX	Immunohistochemistry	Sigma Aldrich	HPA008736	1:125		AB_1078625
MLH1	Immunohistochemistry	Roche Diagnostics	790-5091	n/a		None
MLL2	Immunohistochemistry	Sigma Aldrich	HPA035977	1:200		AB_10670673
MSH2	Immunohistochemistry	Roche Diagnostics	790-5093	n/a		None
MSH6	Immunohistochemistry	Roche Diagnostics	790-5092	n/a		None
PTEN	Immunohistochemistry	Cell Signaling Technology	9188S	1:400		AB_2253290
TP53	Immunohistochemistry	Dako (Agilent)	M700101-2	1:100		None
TP53	Western	Cell Signaling Technology	18032S	1:1000		AB_2798793
